# Supplementary material for: 5-Cyclo­hexyl-3-(4-fluoro­phenyl­sulfin­yl)-2-methyl-1-benzofuran
Source: Acta Crystallogr Sect E Struct Rep Online. 2011 Mar 2;67(Pt 4):o768. doi: 10.1107/S1600536811007112 (PMC3099981; doi:10.1107/S1600536811007112)
Supplement: Supplementary file 2 [file e-67-0o768-Isup2.hkl]

# 
# h,k,l, Fc-squared, Fo-squared, sigma(Fo-squared) and status flag 
# 
data_I
_shelx_title ' 1060 IN P-1' 
_shelx_refln_list_code          4 
_shelx_F_calc_maximum      115.32 
_exptl_crystal_F_000       376.00 
_reflns_d_resolution_high  0.7707 
 
loop_ 
 _symmetry_equiv_pos_as_xyz 
 'x, y, z' 
 '-x, -y, -z' 
 
_cell_length_a     9.2531 
_cell_length_b    10.1934 
_cell_length_c    10.8151 
_cell_angle_alpha  81.127 
_cell_angle_beta   66.716 
_cell_angle_gamma  72.248 
 
_shelx_F_squared_multiplier     1.000 
 
loop_ 
 _refln_index_h 
 _refln_index_k 
 _refln_index_l 
 _refln_F_squared_calc 
 _refln_F_squared_meas 
 _refln_F_squared_sigma 
 _refln_observed_status 
   1   0   0        0.50        0.55      0.08 o 
   2   0   0      571.65      545.97      5.55 o 
   3   0   0       92.17       81.21      1.33 o 
   4   0   0      825.86      906.47      8.82 o 
   5   0   0        8.29       14.88      0.66 o 
   6   0   0        1.09        2.01      0.53 o 
   7   0   0       15.91       18.16      1.20 o 
   8   0   0      113.72      114.64      3.82 o 
   9   0   0       84.63       96.41      3.79 o 
  10   0   0        4.50        5.97      1.50 o 
 -10   1   0       14.82       22.30      2.23 o 
  -9   1   0       38.49       42.99      2.62 o 
  -8   1   0        0.42       -0.25      0.81 o 
  -7   1   0        0.04        0.61      0.66 o 
  -6   1   0      254.51      251.91      4.44 o 
  -5   1   0      104.35      116.36      1.94 o 
  -4   1   0      133.18      155.73      2.00 o 
  -3   1   0      140.75      132.95      1.75 o 
  -2   1   0      884.65      851.79      7.47 o 
  -1   1   0      697.66      734.61      6.74 o 
   0   1   0      780.44      812.71      7.83 o 
   1   1   0     2094.63     2136.45     47.36 o 
   2   1   0      739.19      731.43      6.82 o 
   3   1   0     2595.45     2742.43     24.57 o 
   4   1   0      525.92      598.88      6.10 o 
   5   1   0       18.66       23.40      0.99 o 
   6   1   0        2.51        2.13      0.42 o 
   7   1   0      112.67      107.40      2.73 o 
   8   1   0      310.31      299.67      6.86 o 
   9   1   0        0.14        0.50      0.89 o 
  10   1   0        0.61        0.36      1.06 o 
 -10   2   0        0.01       -0.37      1.19 o 
  -9   2   0        5.99        7.96      1.53 o 
  -8   2   0        5.04        4.05      1.13 o 
  -7   2   0      149.50      148.04      4.97 o 
  -6   2   0       96.92      104.61      2.80 o 
  -5   2   0       33.27       40.58      1.28 o 
  -4   2   0      256.77      285.03      3.45 o 
  -3   2   0      839.17      776.87      7.61 o 
  -2   2   0       80.94       73.57      1.14 o 
  -1   2   0      507.71      508.26      4.59 o 
   0   2   0      560.19      587.69      5.75 o 
   1   2   0     2764.20     2731.20     48.58 o 
   2   2   0     2541.53     2559.37     24.46 o 
   3   2   0       84.03       97.77      1.43 o 
   4   2   0      153.16      168.14      2.11 o 
   5   2   0        0.98        1.38      0.33 o 
   6   2   0      160.36      139.34      2.39 o 
   7   2   0      143.84      127.31      2.98 o 
   8   2   0      145.16      136.89      4.17 o 
   9   2   0       65.76       57.57      2.82 o 
  10   2   0        8.68        5.59      1.37 o 
  -9   3   0       59.53       64.88      3.26 o 
  -8   3   0        0.01       -0.23      0.87 o 
  -7   3   0       32.21       34.53      2.13 o 
  -6   3   0      403.97      424.80      6.66 o 
  -5   3   0      210.57      205.13      3.33 o 
  -4   3   0       43.26       40.35      1.09 o 
  -3   3   0      128.97      111.41      1.72 o 
  -2   3   0      132.99      130.05      1.77 o 
  -1   3   0      541.62      514.77      5.03 o 
   0   3   0      400.61      382.43      3.99 o 
   1   3   0     1107.19     1089.06     10.46 o 
   2   3   0        4.69        3.56      0.42 o 
   3   3   0      823.99      902.52      9.26 o 
   4   3   0      228.63      275.26      3.29 o 
   5   3   0      266.59      278.53      3.27 o 
   6   3   0        1.81        3.33      0.47 o 
   7   3   0      141.81      138.45      3.14 o 
   8   3   0       80.84       81.43      3.14 o 
   9   3   0       66.93       66.76      3.02 o 
  10   3   0       47.23       38.75      2.57 o 
  11   3   0       10.04       10.74      1.82 o 
  -9   4   0       15.58       16.95      2.70 o 
  -8   4   0        0.37        0.41      1.01 o 
  -7   4   0       47.36       49.36      3.49 o 
  -6   4   0      539.01      544.32      8.97 o 
  -5   4   0      145.38      152.48      2.85 o 
  -4   4   0      983.68      999.23     10.01 o 
  -3   4   0     1379.94     1376.91     12.33 o 
  -2   4   0       44.91       45.70      0.98 o 
  -1   4   0      268.87      255.00      2.87 o 
   0   4   0        7.72       11.08      0.42 o 
   1   4   0        1.75        5.59      0.50 o 
   2   4   0     1324.39     1390.85     15.99 o 
   3   4   0       41.60       44.00      1.11 o 
   4   4   0        2.10        6.71      0.49 o 
   5   4   0      184.61      176.75      2.57 o 
   6   4   0      183.07      198.14      3.05 o 
   7   4   0      284.91      282.12      5.65 o 
   8   4   0        4.67        3.85      1.53 o 
   9   4   0        3.88        2.58      1.44 o 
  10   4   0        6.74        9.47      1.56 o 
  11   4   0       47.34       50.97      3.11 o 
  -8   5   0        2.19        1.35      1.58 o 
  -7   5   0        1.86        2.09      1.37 o 
  -6   5   0       14.71       13.22      1.51 o 
  -5   5   0      154.13      151.56      3.58 o 
  -4   5   0      369.51      367.21      5.14 o 
  -3   5   0      232.18      241.51      3.16 o 
  -2   5   0       64.79       77.81      1.42 o 
  -1   5   0      740.71      749.37      7.87 o 
   0   5   0       98.95       86.77      1.32 o 
   1   5   0      498.72      544.94      5.73 o 
   2   5   0        2.05        3.49      0.35 o 
   3   5   0      154.82      159.04      2.53 o 
   4   5   0      135.17      139.74      2.46 o 
   5   5   0      887.22      889.03      9.60 o 
   6   5   0       15.47       17.03      0.88 o 
   7   5   0      291.57      282.90      4.55 o 
   8   5   0      232.18      218.15      5.49 o 
   9   5   0       27.79       26.68      2.05 o 
  10   5   0        4.27        2.86      1.17 o 
  -8   6   0        2.81        1.71      2.41 o 
  -7   6   0       15.65       16.70      2.34 o 
  -6   6   0       54.36       60.32      3.68 o 
  -5   6   0       27.13       24.40      1.88 o 
  -4   6   0       33.35       37.97      1.52 o 
  -3   6   0      204.66      209.12      3.13 o 
  -2   6   0        6.61       10.14      0.60 o 
  -1   6   0      433.03      406.18      4.80 o 
   0   6   0       31.88       32.20      0.81 o 
   1   6   0       46.98       38.18      0.93 o 
   2   6   0       38.58       36.72      1.00 o 
   3   6   0     2860.55     3022.21     31.55 o 
   4   6   0      298.57      318.41      4.62 o 
   5   6   0      206.77      222.65      3.94 o 
   6   6   0       39.78       57.57      1.85 o 
   7   6   0       39.02       40.63      1.49 o 
   8   6   0       36.72       38.40      5.68 o 
   9   6   0        0.26       -0.63      0.99 o 
  10   6   0        0.01       -0.39      1.20 o 
  -7   7   0       43.56       41.10      3.53 o 
  -6   7   0       35.83       38.21      5.41 o 
  -5   7   0        3.40        5.69      1.58 o 
  -4   7   0       32.46       25.72      1.88 o 
  -3   7   0      170.58      181.10      4.04 o 
  -2   7   0      101.82       98.14      2.07 o 
  -1   7   0       32.06       35.86      1.33 o 
   0   7   0        1.37        2.71      0.35 o 
   1   7   0       58.08       67.16      1.39 o 
   2   7   0      699.46      692.97      8.00 o 
   3   7   0       92.32       93.84      2.11 o 
   4   7   0        0.29       -0.09      0.39 o 
   5   7   0      407.95      431.31     10.80 o 
   6   7   0      416.79      423.39      6.45 o 
   7   7   0      254.23      255.92      4.64 o 
   8   7   0        6.57        6.36      1.17 o 
   9   7   0        1.98        0.07      1.15 o 
  10   7   0       58.15       58.64      5.88 o 
  -6   8   0        6.88        6.77      1.94 o 
  -5   8   0       51.12       57.87      4.29 o 
  -4   8   0       66.24       70.69      3.62 o 
  -3   8   0       40.51       42.22      3.34 o 
  -2   8   0       43.99       44.91      2.22 o 
  -1   8   0       76.60       72.25      1.97 o 
   0   8   0       27.85       28.47      1.09 o 
   1   8   0      252.01      271.08      3.34 o 
   2   8   0      216.68      214.74      3.27 o 
   3   8   0       36.43       33.35      1.29 o 
   4   8   0        1.88        2.74      0.54 o 
   5   8   0      238.99      239.38      4.39 o 
   6   8   0        0.16        0.19      0.53 o 
   7   8   0        6.07        8.75      2.26 o 
   8   8   0       45.78       53.23      2.35 o 
   9   8   0       23.34       26.09      4.00 o 
  10   8   0       12.50       16.45      3.64 o 
  -5   9   0       67.10       65.45      4.76 o 
  -4   9   0      115.23      120.03      5.18 o 
  -3   9   0       29.07       33.59      2.25 o 
  -2   9   0        8.19        9.70      1.33 o 
  -1   9   0       46.50       48.21      2.35 o 
   0   9   0       15.70       17.84      1.89 o 
   1   9   0      134.78      130.70      3.75 o 
   2   9   0      133.17      139.57      9.71 o 
   3   9   0        8.71       11.14      1.66 o 
   4   9   0      165.73      168.58      4.59 o 
   5   9   0       67.48       65.13      4.07 o 
   6   9   0        0.89        0.40      0.85 o 
   7   9   0       28.21       25.89      2.73 o 
   8   9   0        4.37        4.18      4.17 o 
   9   9   0        8.60        9.87      2.94 o 
  -4  10   0       93.08      104.18      5.01 o 
  -3  10   0      194.70      194.44      6.89 o 
  -2  10   0       12.68        8.33      1.94 o 
  -1  10   0      103.56      113.12      7.11 o 
   0  10   0       69.53       65.82      3.56 o 
   1  10   0        7.33        6.79      1.50 o 
   2  10   0       68.20       65.26      3.53 o 
   3  10   0       86.34       97.86      4.80 o 
   4  10   0      151.23      153.03      4.50 o 
   5  10   0       81.48       85.88      3.35 o 
   6  10   0        0.00       -1.08      1.08 o 
   7  10   0       43.04       41.13      3.43 o 
   8  10   0        1.40       -0.44      1.45 o 
   9  10   0       16.39       14.34      3.64 o 
  -3  11   0        3.39        2.38      1.74 o 
  -2  11   0       33.21       37.35      3.13 o 
  -1  11   0      118.30      127.05      5.42 o 
   0  11   0       17.22       19.08      2.34 o 
   1  11   0        1.51        1.10      2.17 o 
   2  11   0      412.29      421.94     11.11 o 
   3  11   0       28.24       24.15      2.45 o 
   4  11   0      314.11      316.26     14.69 o 
   5  11   0        3.43        4.62      1.69 o 
   6  11   0       13.31       12.90      2.29 o 
   7  11   0       15.94       11.15      2.70 o 
   8  11   0       67.67       68.47      4.61 o 
  -1  12   0       70.26       76.53      4.51 o 
   0  12   0       14.01       17.61      2.43 o 
   1  12   0        3.77        3.76      2.41 o 
   2  12   0       27.04       30.89      8.81 o 
   3  12   0       22.91       23.86      4.47 o 
   4  12   0        7.44        6.58      3.17 o 
   5  12   0        2.96        5.99      3.17 o 
   6  12   0       26.96       33.61      5.17 o 
   2  13   0       15.29       13.99      4.23 o 
   3  13   0        1.05       -2.12      2.59 o 
  -6 -12   1        4.38        7.62      2.23 o 
  -5 -12   1        5.64        5.29      3.17 o 
  -4 -12   1        0.27        2.59      2.59 o 
  -3 -12   1      292.96      314.47     21.04 o 
  -2 -12   1        0.45       -0.06      1.76 o 
  -1 -12   1        7.14        5.83      1.83 o 
   0 -12   1       50.72       51.64      3.76 o 
   1 -12   1       60.97       62.80      4.21 o 
  -7 -11   1        0.42        0.56      1.55 o 
  -6 -11   1        4.63        7.14      1.99 o 
  -5 -11   1       22.25       25.57      2.89 o 
  -4 -11   1        0.97       -0.28      0.92 o 
  -3 -11   1       52.38       55.29      3.53 o 
  -2 -11   1       57.73       57.14      3.61 o 
  -1 -11   1       93.44       85.40      6.70 o 
   0 -11   1       70.05       71.39      4.08 o 
   1 -11   1       13.63       11.55      2.06 o 
   2 -11   1       16.14       15.19      2.31 o 
   3 -11   1       97.98      105.72      7.76 o 
  -8 -10   1        0.68        2.13      1.64 o 
  -7 -10   1       27.42       30.14      6.93 o 
  -6 -10   1        0.61       -0.56      1.11 o 
  -5 -10   1       14.01       13.93      3.45 o 
  -4 -10   1        0.83        1.19      0.92 o 
  -3 -10   1        2.14        0.69      0.83 o 
  -2 -10   1       16.81       18.14      1.73 o 
  -1 -10   1      169.11      171.29     11.81 o 
   0 -10   1       44.19       38.55      2.88 o 
   1 -10   1       28.65       28.11      4.17 o 
   2 -10   1       28.70       32.83      2.78 o 
   3 -10   1       19.59       23.00      2.54 o 
   4 -10   1       58.93       44.19      4.58 o 
  -9  -9   1       41.36       46.66      5.41 o 
  -8  -9   1        8.61        6.73      1.56 o 
  -7  -9   1        4.71        4.79      1.57 o 
  -6  -9   1        0.02       -0.44      0.88 o 
  -5  -9   1       25.47       25.10      1.89 o 
  -4  -9   1       15.89       15.25      2.32 o 
  -3  -9   1       60.48       58.24      2.57 o 
  -2  -9   1       54.20       54.23      2.46 o 
  -1  -9   1       25.31       27.64      1.50 o 
   0  -9   1      572.28      559.45      8.93 o 
   1  -9   1       37.02       43.03      3.47 o 
   2  -9   1        0.09        0.20      1.04 o 
   3  -9   1       28.07       26.28      3.29 o 
   4  -9   1      331.86      343.23     12.42 o 
   5  -9   1       24.36       24.40      3.41 o 
  -9  -8   1       33.56       35.58      2.53 o 
  -8  -8   1        3.12        2.91      1.19 o 
  -7  -8   1      103.53      107.35      3.30 o 
  -6  -8   1      102.76      104.97      3.12 o 
  -5  -8   1       14.69       14.61      1.70 o 
  -4  -8   1       18.19       21.74      1.37 o 
  -3  -8   1       51.79       55.47      1.92 o 
  -2  -8   1       35.86       36.41      1.52 o 
  -1  -8   1      120.54      111.55      2.46 o 
   0  -8   1        7.84        9.42      0.82 o 
   1  -8   1       23.28       22.21      1.15 o 
   2  -8   1        1.25        2.24      0.71 o 
   3  -8   1      216.11      214.63      6.99 o 
   4  -8   1       23.87       22.05      2.86 o 
   5  -8   1        0.02       -1.03      1.15 o 
   6  -8   1       23.56       27.23      4.70 o 
 -10  -7   1        0.62        1.70      1.50 o 
  -9  -7   1        0.55        1.85      1.35 o 
  -8  -7   1        7.79        7.85      2.31 o 
  -7  -7   1      718.71      717.91     12.40 o 
  -6  -7   1       10.26        8.88      1.01 o 
  -5  -7   1       12.93       11.62      1.06 o 
  -4  -7   1      249.45      266.99      4.13 o 
  -3  -7   1      742.48      737.23      9.56 o 
  -2  -7   1        0.34       -0.23      0.32 o 
  -1  -7   1       50.66       50.90      1.18 o 
   0  -7   1        5.37        7.87      0.47 o 
   1  -7   1        0.03        0.51      0.32 o 
   2  -7   1        1.82        1.48      0.51 o 
   3  -7   1        6.37        5.60      0.84 o 
   4  -7   1        0.31        0.37      0.66 o 
   5  -7   1       39.09       36.28      4.17 o 
   6  -7   1       43.81       44.58      3.33 o 
   7  -7   1        1.19        1.18      1.62 o 
 -10  -6   1        6.32        5.43      1.82 o 
  -9  -6   1       16.09       17.36      2.28 o 
  -8  -6   1       18.23       18.37      1.72 o 
  -7  -6   1       20.27       22.63      1.52 o 
  -6  -6   1      323.76      325.29      4.77 o 
  -5  -6   1       23.18       21.25      1.36 o 
  -4  -6   1      323.01      317.16      4.56 o 
  -3  -6   1        0.53        0.69      0.33 o 
  -2  -6   1        4.68        5.21      0.59 o 
  -1  -6   1       14.65       12.44      0.53 o 
   0  -6   1      582.34      587.30      5.87 o 
   1  -6   1      181.70      186.59      2.78 o 
   2  -6   1       33.12       39.92      1.17 o 
   3  -6   1      118.74      111.18      2.05 o 
   4  -6   1       10.06       10.36      0.91 o 
   5  -6   1       46.98       49.13      1.84 o 
   6  -6   1       18.97       20.30      2.88 o 
   7  -6   1        2.14        3.17      1.49 o 
   8  -6   1       44.94       44.44      7.05 o 
 -10  -5   1       39.06       45.71      3.50 o 
  -9  -5   1       16.78       16.42      2.23 o 
  -8  -5   1       24.22       24.91      1.87 o 
  -7  -5   1      149.73      151.15      4.31 o 
  -6  -5   1     1540.83     1515.86     19.06 o 
  -5  -5   1        4.98        4.35      0.54 o 
  -4  -5   1       31.18       25.91      0.90 o 
  -3  -5   1        8.70        3.98      0.45 o 
  -2  -5   1       22.42       22.49      1.09 o 
  -1  -5   1        7.10       11.66      0.46 o 
   0  -5   1       45.65       42.15      0.96 o 
   1  -5   1      178.26      183.93      2.49 o 
   2  -5   1      335.56      346.35      3.91 o 
   3  -5   1      422.59      397.47      4.53 o 
   4  -5   1       40.28       37.57      1.21 o 
   5  -5   1       17.57       16.28      1.00 o 
   6  -5   1      202.33      200.91      4.11 o 
   7  -5   1       39.80       40.49      2.39 o 
   8  -5   1       24.98       30.03      3.02 o 
 -10  -4   1       22.40       16.97      2.98 o 
  -9  -4   1        9.10        9.21      2.92 o 
  -8  -4   1       14.12       10.95      2.25 o 
  -7  -4   1       22.78       23.00      1.51 o 
  -6  -4   1       39.75       41.89      1.67 o 
  -5  -4   1        5.52        5.44      0.51 o 
  -4  -4   1      153.42      148.66      2.17 o 
  -3  -4   1      108.35      119.79      2.08 o 
  -2  -4   1     1756.02     1844.95     21.05 o 
  -1  -4   1      167.39      178.26      2.16 o 
   0  -4   1      164.12      163.88      2.00 o 
   1  -4   1       15.94       19.15      0.60 o 
   2  -4   1     1023.74      979.52      9.33 o 
   3  -4   1      207.47      178.42      2.46 o 
   4  -4   1      194.80      214.01      2.96 o 
   5  -4   1      831.21      831.72      9.96 o 
   6  -4   1        4.25        2.71      0.75 o 
   7  -4   1        0.01       -0.80      0.80 o 
   8  -4   1       42.95       39.03      3.07 o 
   9  -4   1       82.78       94.46      6.92 o 
 -10  -3   1       20.12       16.92      1.94 o 
  -9  -3   1       17.33       17.77      1.79 o 
  -8  -3   1       36.71       32.96      2.12 o 
  -7  -3   1      660.70      630.06     10.01 o 
  -6  -3   1       61.20       57.73      1.61 o 
  -5  -3   1       32.99       33.04      1.02 o 
  -4  -3   1        6.07        3.99      0.37 o 
  -3  -3   1      123.70      143.85      2.08 o 
  -2  -3   1       69.16       49.42      1.16 o 
  -1  -3   1      973.42     1020.90      9.92 o 
   0  -3   1      315.02      337.73      3.81 o 
   1  -3   1      427.35      456.73      5.93 o 
   2  -3   1      696.69      651.12      6.78 o 
   3  -3   1      665.91      665.13      6.71 o 
   4  -3   1      170.51      183.91      2.75 o 
   5  -3   1       51.06       42.58      1.27 o 
   6  -3   1      121.45      123.52      2.91 o 
   7  -3   1      183.23      180.67      4.28 o 
   8  -3   1       19.43       25.24      2.82 o 
   9  -3   1        3.23        2.79      1.21 o 
 -10  -2   1       20.56       23.91      2.24 o 
  -9  -2   1       31.01       23.63      2.03 o 
  -8  -2   1       98.57       93.74      4.89 o 
  -7  -2   1      138.70      148.99      3.96 o 
  -6  -2   1       94.70       99.64      3.14 o 
  -5  -2   1       71.73       60.85      1.38 o 
  -4  -2   1       54.51       48.73      1.00 o 
  -3  -2   1       11.86        5.38      0.34 o 
  -2  -2   1      182.97      155.67      1.98 o 
  -1  -2   1      609.59      595.90      6.43 o 
   0  -2   1     3897.33     3815.80     53.95 o 
   1  -2   1      292.28      296.22      3.18 o 
   2  -2   1     1691.76     1697.96     15.40 o 
   3  -2   1      277.03      301.67      3.18 o 
   4  -2   1      329.01      347.42      3.73 o 
   5  -2   1      575.15      604.72      6.51 o 
   6  -2   1     1223.10     1188.87     13.57 o 
   7  -2   1       11.45       14.47      1.42 o 
   8  -2   1       15.25       12.27      1.44 o 
   9  -2   1        0.79        0.11      0.98 o 
  10  -2   1       20.23       29.59      2.53 o 
 -10  -1   1       81.14       90.64      3.96 o 
  -9  -1   1       56.98       49.76      2.79 o 
  -8  -1   1       12.01       13.48      1.55 o 
  -7  -1   1       10.58        8.76      1.22 o 
  -6  -1   1        6.15        6.97      0.81 o 
  -5  -1   1      135.36      119.36      2.01 o 
  -4  -1   1     2380.21     2486.52     22.63 o 
  -3  -1   1      333.63      382.63      4.02 o 
  -2  -1   1       60.58       50.91      0.85 o 
  -1  -1   1     2612.78     2683.93     25.29 o 
   0  -1   1     1917.04     1835.34     44.28 o 
   1  -1   1     1173.38     1241.60     12.30 o 
   2  -1   1      109.66      115.78      1.37 o 
   3  -1   1       52.62       67.46      1.07 o 
   4  -1   1      113.71       90.21      1.40 o 
   5  -1   1      997.88     1030.36      9.54 o 
   6  -1   1       20.80       20.85      0.83 o 
   7  -1   1        0.02       -0.54      0.54 o 
   8  -1   1       20.30       24.36      1.83 o 
   9  -1   1       42.00       46.66      2.63 o 
  10  -1   1       53.13       61.61      3.24 o 
 -10   0   1        2.36        2.54      1.81 o 
  -9   0   1        0.05        1.03      1.06 o 
  -8   0   1        6.08        2.47      1.03 o 
  -7   0   1      126.87      112.88      3.63 o 
  -6   0   1      333.22      310.43      5.18 o 
  -5   0   1      977.60      966.57     11.22 o 
  -4   0   1       36.60       35.66      1.08 o 
  -3   0   1       54.28       41.26      1.07 o 
  -2   0   1      419.98      450.27      5.71 o 
  -1   0   1     6517.61     5747.90     56.66 o 
   0   0   1     1063.88     1050.18      8.85 o 
   1   0   1      323.87      334.14      3.68 o 
   2   0   1      498.08      532.45      5.42 o 
   3   0   1       79.86       63.54      1.13 o 
   4   0   1       22.63       12.49      0.54 o 
   5   0   1       21.80       21.91      0.87 o 
   6   0   1       22.21       22.65      0.93 o 
   7   0   1       74.40       70.79      2.18 o 
   8   0   1       41.65       42.88      2.33 o 
   9   0   1        8.24        9.49      1.44 o 
  10   0   1       42.72       38.48      2.60 o 
 -10   1   1        6.87        6.19      1.62 o 
  -9   1   1        0.41       -0.14      0.99 o 
  -8   1   1       15.22       18.67      2.07 o 
  -7   1   1        3.76        2.34      0.90 o 
  -6   1   1      163.76      149.34      3.58 o 
  -5   1   1       45.75       43.32      1.43 o 
  -4   1   1       32.56       53.18      1.29 o 
  -3   1   1     2339.41     2615.19     25.28 o 
  -2   1   1      437.16      426.93      4.61 o 
  -1   1   1        1.43        4.30      0.29 o 
   0   1   1     1761.11     1724.29     33.55 o 
   1   1   1      234.32      230.21      2.90 o 
   2   1   1     2404.61     2454.94     23.39 o 
   3   1   1      634.49      611.24      6.37 o 
   4   1   1       23.38       16.75      0.70 o 
   5   1   1       13.53       24.39      0.89 o 
   6   1   1       50.72       51.35      1.33 o 
   7   1   1      288.53      279.25      4.84 o 
   8   1   1      126.68      133.11      4.06 o 
   9   1   1       38.01       43.07      4.28 o 
  10   1   1       16.19       12.30      2.37 o 
  11   1   1       15.96       17.30      2.10 o 
  -9   2   1        5.03        3.90      1.55 o 
  -8   2   1       71.06       69.30      4.39 o 
  -7   2   1        9.86        8.13      1.27 o 
  -6   2   1       60.72       57.34      2.17 o 
  -5   2   1      156.51      155.53      3.14 o 
  -4   2   1       24.96       30.74      0.85 o 
  -3   2   1      648.51      723.84      7.19 o 
  -2   2   1      205.89      189.30      2.61 o 
  -1   2   1     2341.14     2184.52     18.41 o 
   0   2   1     4804.16     4221.11     33.98 o 
   1   2   1     3196.48     3129.42     74.72 o 
   2   2   1      916.00      931.13      8.54 o 
   3   2   1      507.96      543.56      5.69 o 
   4   2   1      288.61      285.98      3.79 o 
   5   2   1      355.25      395.09      4.80 o 
   6   2   1      179.01      184.60      2.86 o 
   7   2   1       30.87       31.67      1.25 o 
   8   2   1      776.73      727.77     11.38 o 
   9   2   1       12.61       10.94      2.38 o 
  10   2   1       17.84       18.10      1.88 o 
  11   2   1        2.65        1.03      1.31 o 
  -9   3   1        1.04       -0.07      1.52 o 
  -8   3   1      189.53      205.24      8.93 o 
  -7   3   1      149.48      138.71      4.34 o 
  -6   3   1       28.68       24.57      2.80 o 
  -5   3   1       28.79       28.20      1.43 o 
  -4   3   1      115.49      116.70      2.02 o 
  -3   3   1       60.59       76.03      1.37 o 
  -2   3   1      618.87      575.84      5.48 o 
  -1   3   1       35.80       26.62      0.59 o 
   0   3   1      894.67      924.19      9.05 o 
   1   3   1       20.71       25.44      0.60 o 
   2   3   1      941.15      976.20     10.05 o 
   3   3   1        0.09        0.88      0.22 o 
   4   3   1      108.77      127.94      1.95 o 
   5   3   1       87.07       87.11      2.02 o 
   6   3   1       93.51       99.91      2.13 o 
   7   3   1       95.07       88.09      3.50 o 
   8   3   1       14.92       15.76      1.35 o 
   9   3   1       97.09       81.84      3.90 o 
  10   3   1       83.19       92.39      3.73 o 
  11   3   1       50.16       68.33      3.43 o 
  -8   4   1       26.63       30.03      3.11 o 
  -7   4   1        2.31        1.93      0.98 o 
  -6   4   1       44.73       44.33      2.27 o 
  -5   4   1      584.55      597.46     10.08 o 
  -4   4   1       38.78       43.46      1.33 o 
  -3   4   1       65.16       60.22      1.22 o 
  -2   4   1      164.51      143.89      1.92 o 
  -1   4   1       46.97       36.44      0.94 o 
   0   4   1      431.97      433.43      4.31 o 
   1   4   1      229.37      209.01      2.67 o 
   2   4   1      259.85      268.34      3.12 o 
   3   4   1      335.15      420.30      5.09 o 
   4   4   1        2.61        4.89      0.53 o 
   5   4   1      563.63      532.14      5.72 o 
   6   4   1      144.74      149.45      3.02 o 
   7   4   1      276.03      263.71      4.74 o 
   8   4   1       21.08       20.50      1.66 o 
   9   4   1        3.47        2.22      1.03 o 
  10   4   1      117.83      120.74      4.29 o 
  11   4   1        2.86        6.13      1.81 o 
  -8   5   1       12.99       13.32      2.37 o 
  -7   5   1       48.72       53.51      3.64 o 
  -6   5   1        0.21       -0.04      1.07 o 
  -5   5   1        0.15        0.48      0.76 o 
  -4   5   1      157.34      164.00      2.95 o 
  -3   5   1        1.26        3.20      0.41 o 
  -2   5   1      206.65      189.26      2.57 o 
  -1   5   1        0.21        0.41      0.23 o 
   0   5   1       43.41       31.14      0.73 o 
   1   5   1       12.95       15.03      0.61 o 
   2   5   1        1.87        3.40      0.35 o 
   3   5   1       11.63       12.91      0.61 o 
   4   5   1      414.75      440.39      5.58 o 
   5   5   1       49.84       51.25      1.28 o 
   6   5   1       24.85       23.64      0.98 o 
   7   5   1      276.94      267.74      4.72 o 
   8   5   1      330.25      314.00      7.45 o 
   9   5   1        4.52        3.85      1.09 o 
  10   5   1       18.07       20.78      1.94 o 
  11   5   1        7.17        6.14      1.52 o 
  -7   6   1       15.65       12.48      2.32 o 
  -6   6   1        9.39       11.13      2.03 o 
  -5   6   1       23.64       18.50      4.00 o 
  -4   6   1      709.77      721.31     11.07 o 
  -3   6   1       63.98       63.54      2.12 o 
  -2   6   1      256.30      241.14      3.17 o 
  -1   6   1       57.65       57.90      1.40 o 
   0   6   1      125.46      102.70      1.52 o 
   1   6   1       54.54       64.92      1.28 o 
   2   6   1      240.71      246.47      4.24 o 
   3   6   1        6.73        9.85      1.42 o 
   4   6   1      403.74      429.49      5.55 o 
   5   6   1      289.08      292.65      4.22 o 
   6   6   1       73.80       69.90      1.80 o 
   7   6   1      165.15      152.73      2.97 o 
   8   6   1       76.90       65.33      3.39 o 
   9   6   1        3.36        4.27      1.13 o 
  10   6   1        7.60        6.81      1.79 o 
  11   6   1        4.87        4.23      2.59 o 
  -7   7   1        0.45        0.51      1.94 o 
  -6   7   1        4.74        5.74      1.81 o 
  -5   7   1       10.00       12.41      2.00 o 
  -4   7   1      200.40      191.14      5.18 o 
  -3   7   1       14.84       13.83      1.21 o 
  -2   7   1       18.40       16.47      1.06 o 
  -1   7   1       36.01       40.20      1.23 o 
   0   7   1      679.45      693.20      6.65 o 
   1   7   1       25.03       23.22      0.81 o 
   2   7   1        9.72       13.84      0.69 o 
   3   7   1        0.16        0.36      0.32 o 
   4   7   1      179.65      184.29      3.78 o 
   5   7   1        1.81        1.49      0.60 o 
   6   7   1      105.61      102.16      2.86 o 
   7   7   1      284.75      286.92      4.58 o 
   8   7   1        5.58        3.92      0.92 o 
   9   7   1        0.82        0.35      1.65 o 
  10   7   1       35.80       32.67      4.58 o 
  -6   8   1        7.54        5.77      1.95 o 
  -5   8   1       41.87       46.70      3.40 o 
  -4   8   1       99.76       91.87     11.75 o 
  -3   8   1      262.90      267.20      6.32 o 
  -2   8   1       66.76       62.65      2.27 o 
  -1   8   1       25.58       24.34      1.42 o 
   0   8   1       47.52       44.70      1.39 o 
   1   8   1      614.07      617.60      6.93 o 
   2   8   1       72.47       72.21      1.66 o 
   3   8   1      205.49      213.39      3.13 o 
   4   8   1       58.39       57.14      1.79 o 
   5   8   1       21.44       18.38      1.13 o 
   6   8   1       35.75       36.71      1.44 o 
   7   8   1       14.06       18.57      2.19 o 
   8   8   1      177.35      208.19     16.16 o 
   9   8   1        0.36       -0.34      1.19 o 
  10   8   1       10.83       12.22      3.29 o 
  -5   9   1       32.48       24.81      3.00 o 
  -4   9   1        6.87        3.61      1.57 o 
  -3   9   1       21.26       22.90      1.97 o 
  -2   9   1        1.14        1.44      0.95 o 
  -1   9   1       25.08       24.77      1.78 o 
   0   9   1       17.26       13.09      1.37 o 
   1   9   1      197.84      195.70      4.14 o 
   2   9   1        0.68        0.09      0.44 o 
   3   9   1       80.67       83.36      2.45 o 
   4   9   1       32.37       32.03      1.44 o 
   5   9   1       57.50       57.36      2.30 o 
   6   9   1       25.62       26.04      1.92 o 
   7   9   1        9.23        9.17      1.91 o 
   8   9   1        6.80        6.41      1.77 o 
   9   9   1      114.06      117.77      5.61 o 
  10   9   1        3.92        5.99      2.70 o 
  -4  10   1        0.00       -0.93      1.32 o 
  -3  10   1        0.79        0.71      1.33 o 
  -2  10   1      100.51      106.35      3.90 o 
  -1  10   1       20.66       19.33      1.77 o 
   0  10   1       67.82       61.57      3.36 o 
   1  10   1       39.75       38.77      2.68 o 
   2  10   1       59.00       53.36      3.64 o 
   3  10   1      389.19      397.70     11.11 o 
   4  10   1      117.62      126.32      4.32 o 
   5  10   1        3.12        3.24      1.65 o 
   6  10   1        0.73        1.44      1.30 o 
   7  10   1        6.35        4.41      2.06 o 
   8  10   1       26.28       25.36      2.94 o 
   9  10   1      111.92      102.47      5.40 o 
  -3  11   1       42.03       51.36      4.94 o 
  -2  11   1       18.00       18.15      2.48 o 
  -1  11   1        2.09        1.90      1.41 o 
   0  11   1       24.92       27.68      2.62 o 
   1  11   1       80.49       83.44      4.18 o 
   2  11   1        6.81        6.48      1.58 o 
   3  11   1       49.86       35.49      4.70 o 
   4  11   1      140.67      147.38      9.17 o 
   5  11   1        3.89        5.29      2.47 o 
   6  11   1        0.50       -0.41      1.30 o 
   7  11   1        6.59        6.99      2.06 o 
   8  11   1        1.31       -1.41      1.41 o 
  -1  12   1       74.10       79.78      9.05 o 
   0  12   1        3.04        6.75      1.86 o 
   1  12   1        0.04       -2.00      2.12 o 
   2  12   1       11.55        9.17      3.41 o 
   3  12   1       11.69       14.22      3.76 o 
   4  12   1       17.97       20.80      4.23 o 
   5  12   1        1.01        0.59      2.23 o 
   6  12   1       13.27        7.52      3.41 o 
   7  12   1        0.03       -2.23      2.35 o 
   2  13   1        0.07       -0.71      2.23 o 
   3  13   1       99.87       99.78      8.34 o 
   4  13   1       14.67       12.69      4.00 o 
  -5 -12   2       25.13       19.64      2.94 o 
  -4 -12   2       23.43       24.34      8.23 o 
  -3 -12   2       18.63       16.33      2.54 o 
  -2 -12   2       19.34       24.34      2.82 o 
  -1 -12   2       39.09       34.14      3.25 o 
   0 -12   2        7.13       10.17      2.20 o 
   1 -12   2       16.11       19.05      2.94 o 
  -6 -11   2       25.43       25.11      3.04 o 
  -5 -11   2       43.55       51.35      3.38 o 
  -4 -11   2       58.00       68.71      3.29 o 
  -3 -11   2       27.99       28.37      2.27 o 
  -2 -11   2       19.57       14.37      2.26 o 
  -1 -11   2        3.20        5.49      1.69 o 
   0 -11   2       13.35       13.81      2.20 o 
   1 -11   2       29.89       31.73      4.58 o 
   2 -11   2       46.87       49.76      5.52 o 
   3 -11   2       18.55       15.66      2.48 o 
  -8 -10   2        0.90       -0.94      2.00 o 
  -7 -10   2        5.92        4.56      1.26 o 
  -6 -10   2        1.35        1.00      1.11 o 
  -5 -10   2        6.53        7.86      1.46 o 
  -4 -10   2       68.85       62.51      3.68 o 
  -3 -10   2       31.88       25.63      2.02 o 
  -2 -10   2      112.98      111.56      3.91 o 
  -1 -10   2       49.67       48.32      2.19 o 
   0 -10   2      183.72      194.58     18.92 o 
   1 -10   2       52.79       51.97      3.41 o 
   2 -10   2        4.47        2.37      1.43 o 
   3 -10   2        0.12       -0.36      1.20 o 
   4 -10   2        7.42        5.97      1.91 o 
  -8  -9   2       14.06       14.72      3.28 o 
  -7  -9   2       15.18       19.00      1.69 o 
  -6  -9   2        0.06        0.17      0.91 o 
  -5  -9   2       23.05       23.27      1.95 o 
  -4  -9   2       82.91       88.52      3.37 o 
  -3  -9   2       17.95       20.40      1.74 o 
  -2  -9   2      101.83      109.18      4.49 o 
  -1  -9   2      850.25      842.28     12.65 o 
   0  -9   2       15.74       16.84      1.34 o 
   1  -9   2        1.39        1.38      0.69 o 
   2  -9   2       31.70       29.38      2.46 o 
   3  -9   2       23.03       22.16      2.31 o 
   4  -9   2        0.08        0.39      1.24 o 
   5  -9   2        0.31       -1.65      1.65 o 
  -9  -8   2        0.92        0.91      1.42 o 
  -8  -8   2       89.04       82.48      3.62 o 
  -7  -8   2        0.16        0.30      0.83 o 
  -6  -8   2        0.91        0.32      0.74 o 
  -5  -8   2       18.18       20.57      1.75 o 
  -4  -8   2      296.13      304.34      6.83 o 
  -3  -8   2       14.96       11.74      1.35 o 
  -2  -8   2      392.04      392.01      7.92 o 
  -1  -8   2      138.47      144.98      3.48 o 
   0  -8   2      157.61      157.05      3.67 o 
   1  -8   2       32.78       30.07      1.83 o 
   2  -8   2       26.01       28.57      1.54 o 
   3  -8   2      111.29      109.82      3.09 o 
   4  -8   2      101.70       99.10      4.63 o 
   5  -8   2        4.41        4.85      1.30 o 
   6  -8   2        9.24        5.79      2.35 o 
  -9  -7   2       10.76        7.36      1.97 o 
  -8  -7   2       65.51       63.46      3.32 o 
  -7  -7   2      159.35      162.80      4.89 o 
  -6  -7   2        8.50       10.50      1.17 o 
  -5  -7   2       25.38       30.12      1.58 o 
  -4  -7   2      206.75      192.81      3.64 o 
  -3  -7   2      180.56      183.81      3.34 o 
  -2  -7   2      198.16      206.96      3.20 o 
  -1  -7   2      339.23      339.28      4.10 o 
   0  -7   2       17.88       23.09      0.89 o 
   1  -7   2      258.38      240.09      5.19 o 
   2  -7   2        0.33       -0.30      0.52 o 
   3  -7   2       28.18       31.69      1.58 o 
   4  -7   2        7.36        8.29      1.06 o 
   5  -7   2       23.51       28.41      1.73 o 
   6  -7   2        5.14        1.08      1.29 o 
   7  -7   2       32.14       29.03      2.93 o 
  -9  -6   2        0.39       -0.14      1.20 o 
  -8  -6   2        3.04        2.56      1.07 o 
  -7  -6   2      409.70      413.71      8.74 o 
  -6  -6   2       91.40       91.35      3.49 o 
  -5  -6   2       26.02       23.85      1.39 o 
  -4  -6   2      268.37      241.19      3.82 o 
  -3  -6   2        0.08        0.90      0.39 o 
  -2  -6   2        0.05        0.13      0.28 o 
  -1  -6   2       30.45       37.07      1.00 o 
   0  -6   2       82.99       72.14      1.69 o 
   1  -6   2       22.48       24.40      0.76 o 
   2  -6   2       79.81       84.62      1.69 o 
   3  -6   2        9.84        9.68      0.80 o 
   4  -6   2      352.60      348.17      6.19 o 
   5  -6   2      143.59      144.25      3.62 o 
   6  -6   2       46.46       52.90      2.68 o 
   7  -6   2      159.00      170.08      5.10 o 
   8  -6   2        1.79        4.06      1.87 o 
 -10  -5   2        3.63        4.65      3.11 o 
  -9  -5   2       14.49       15.71      4.00 o 
  -8  -5   2        5.55        5.07      1.54 o 
  -7  -5   2       42.18       41.88      3.56 o 
  -6  -5   2        1.70        1.68      0.55 o 
  -5  -5   2      555.51      535.85      6.82 o 
  -4  -5   2      315.81      306.23      4.24 o 
  -3  -5   2      397.64      450.82      5.18 o 
  -2  -5   2      148.09      136.06      2.25 o 
  -1  -5   2      497.85      531.71      6.23 o 
   0  -5   2       17.49       23.61      0.57 o 
   1  -5   2      338.37      360.10      4.36 o 
   2  -5   2      185.14      192.89      2.57 o 
   3  -5   2        0.01        1.12      0.33 o 
   4  -5   2      117.86      114.96      2.33 o 
   5  -5   2       95.59      104.28      2.64 o 
   6  -5   2       51.02       51.64      1.77 o 
   7  -5   2      230.65      247.47      6.31 o 
   8  -5   2       52.94       57.03      4.02 o 
   9  -5   2        3.92        3.05      1.86 o 
 -10  -4   2        0.23        1.41      2.23 o 
  -9  -4   2       15.53       14.71      1.79 o 
  -8  -4   2       25.16       21.05      2.36 o 
  -7  -4   2       17.61       17.46      1.40 o 
  -6  -4   2       13.81       11.95      1.01 o 
  -5  -4   2      221.80      218.88      4.08 o 
  -4  -4   2       36.25       45.40      1.12 o 
  -3  -4   2      402.05      453.82      5.17 o 
  -2  -4   2     2810.28     2898.93     29.76 o 
  -1  -4   2      232.21      275.53      3.57 o 
   0  -4   2       13.68       19.56      0.57 o 
   1  -4   2       36.90       43.47      1.91 o 
   2  -4   2       87.28       85.92      1.33 o 
   3  -4   2       41.74       36.97      1.08 o 
   4  -4   2      114.18       98.30      2.09 o 
   5  -4   2      367.74      383.49      6.96 o 
   6  -4   2       54.51       57.21      1.76 o 
   7  -4   2      163.28      176.95      3.88 o 
   8  -4   2       54.23       61.18      3.01 o 
   9  -4   2        0.19        0.37      1.18 o 
 -10  -3   2        6.61        6.79      1.60 o 
  -9  -3   2        5.05        6.56      1.42 o 
  -8  -3   2       74.89       73.66      3.19 o 
  -7  -3   2      261.58      252.03      6.01 o 
  -6  -3   2      176.72      174.43      3.52 o 
  -5  -3   2      155.47      143.72      2.26 o 
  -4  -3   2      171.69      157.36      2.43 o 
  -3  -3   2      178.26      181.40      2.50 o 
  -2  -3   2      419.11      406.19      5.20 o 
  -1  -3   2     1376.93     1472.58     15.38 o 
   0  -3   2       53.19       66.62      1.46 o 
   1  -3   2       22.76       25.93      1.29 o 
   2  -3   2     2775.53     3018.94     28.71 o 
   3  -3   2      750.93      805.93      7.93 o 
   4  -3   2      171.33      159.59      2.34 o 
   5  -3   2      120.00      123.12      2.74 o 
   6  -3   2       46.35       48.22      1.61 o 
   7  -3   2        7.85        5.26      0.89 o 
   8  -3   2        1.50        0.81      0.97 o 
   9  -3   2        0.13       -0.05      1.03 o 
  10  -3   2        4.52        3.48      1.56 o 
 -10  -2   2       67.08       74.14      8.73 o 
  -9  -2   2        7.65        6.64      1.44 o 
  -8  -2   2       50.93       53.54      2.76 o 
  -7  -2   2       60.39       60.86      2.71 o 
  -6  -2   2       34.09       28.15      1.54 o 
  -5  -2   2      113.16      117.90      1.96 o 
  -4  -2   2      142.67      162.08      2.16 o 
  -3  -2   2      582.20      592.60      5.98 o 
  -2  -2   2       35.88       34.18      0.78 o 
  -1  -2   2     1016.35      974.94     12.75 o 
   0  -2   2     9415.33     8623.05     97.60 o 
   1  -2   2     8264.05     7550.52     78.51 o 
   2  -2   2       84.61       87.14      1.32 o 
   3  -2   2      258.24      242.90      2.69 o 
   4  -2   2     1426.59     1450.84     12.87 o 
   5  -2   2      472.29      500.33      5.21 o 
   6  -2   2      809.27      820.55      9.07 o 
   7  -2   2       24.69       26.14      1.69 o 
   8  -2   2        0.97        0.36      0.71 o 
   9  -2   2       21.19       22.49      2.21 o 
  10  -2   2        0.12        0.28      1.19 o 
 -10  -1   2        2.71        4.66      1.60 o 
  -9  -1   2        6.81        8.61      1.53 o 
  -8  -1   2      130.81      127.88      4.26 o 
  -7  -1   2       83.32       76.74      3.13 o 
  -6  -1   2      118.17      117.83      3.65 o 
  -5  -1   2      215.19      231.43      4.41 o 
  -4  -1   2       20.02       32.31      0.95 o 
  -3  -1   2      921.92     1000.81      8.98 o 
  -2  -1   2      111.78       98.71      1.30 o 
  -1  -1   2        0.16        3.93      0.42 o 
   0  -1   2       27.50       30.79      0.53 o 
   1  -1   2     9944.93     8969.96    117.24 o 
   2  -1   2     1860.33     1978.67     19.11 o 
   3  -1   2      141.00      115.32      1.99 o 
   4  -1   2      404.58      417.46      4.58 o 
   5  -1   2       12.05        8.88      0.58 o 
   6  -1   2      160.13      146.62      2.62 o 
   7  -1   2       92.15       85.55      2.15 o 
   8  -1   2      360.30      353.13     10.28 o 
   9  -1   2       66.48       70.09      3.16 o 
  10  -1   2       10.44       11.96      1.77 o 
  -9   0   2        2.20        3.72      1.27 o 
  -8   0   2       95.76       88.33      3.50 o 
  -7   0   2       71.89       54.24      3.75 o 
  -6   0   2      226.78      221.44      5.52 o 
  -5   0   2       62.86       70.62      2.00 o 
  -4   0   2      383.18      451.18      5.44 o 
  -3   0   2       37.88       61.11      1.37 o 
  -2   0   2       12.62       20.43      0.57 o 
  -1   0   2        0.73        0.24      0.10 o 
   0   0   2     2166.03     2221.73     18.41 o 
   1   0   2      446.28      479.04      5.42 o 
   2   0   2        4.56        2.98      0.22 o 
   3   0   2     1829.43     1816.71     17.61 o 
   4   0   2      502.99      516.75      6.18 o 
   5   0   2       23.02       34.79      1.13 o 
   6   0   2        2.95        4.98      0.55 o 
   7   0   2      240.57      233.06      3.48 o 
   8   0   2       63.17       60.36      2.35 o 
   9   0   2       43.51       41.15      2.88 o 
  10   0   2        3.86        3.53      1.26 o 
  11   0   2        8.83       11.13      1.80 o 
  -9   1   2       21.74       27.60      2.32 o 
  -8   1   2        6.34        7.05      1.30 o 
  -7   1   2       10.63       12.19      1.54 o 
  -6   1   2      543.15      513.84      8.52 o 
  -5   1   2      175.39      183.94      3.56 o 
  -4   1   2      157.21      199.34      3.71 o 
  -3   1   2      147.93      202.98      2.83 o 
  -2   1   2     3107.19     3216.71     30.71 o 
  -1   1   2     1007.24     1016.07      8.83 o 
   0   1   2     1791.48     1823.53     13.77 o 
   1   1   2     1737.13     1792.33     17.20 o 
   2   1   2        0.91        1.07      0.24 o 
   3   1   2     2028.57     2078.55     23.07 o 
   4   1   2      147.23      165.11      2.29 o 
   5   1   2      140.95      121.22      2.02 o 
   6   1   2        2.09        3.13      0.46 o 
   7   1   2      142.92      138.47      2.70 o 
   8   1   2      138.50      133.14      3.50 o 
   9   1   2       32.14       26.34      2.03 o 
  10   1   2        9.77        9.02      1.49 o 
  11   1   2       10.80       11.15      1.79 o 
  -9   2   2        3.73        3.27      1.34 o 
  -8   2   2       15.54       15.37      1.76 o 
  -7   2   2        7.98        2.86      1.02 o 
  -6   2   2      401.40      354.20      7.39 o 
  -5   2   2      103.93      106.66      3.22 o 
  -4   2   2       69.23       76.84      1.97 o 
  -3   2   2      785.84      807.99      8.50 o 
  -2   2   2     1146.86     1125.68     10.56 o 
  -1   2   2        0.71        0.81      0.16 o 
   0   2   2      766.71      713.61      5.71 o 
   1   2   2    13298.54    11258.64    177.59 o 
   2   2   2     7036.78     6484.46     80.86 o 
   3   2   2      283.19      274.03      3.17 o 
   4   2   2      279.05      274.71      3.66 o 
   5   2   2        4.53        1.79      0.33 o 
   6   2   2      112.84      103.74      2.10 o 
   7   2   2        1.06        1.96      0.47 o 
   8   2   2       56.87       54.49      2.17 o 
   9   2   2       15.71       13.68      1.54 o 
  10   2   2       27.05       25.58      3.00 o 
  11   2   2       22.09       24.21      2.24 o 
  -8   3   2        5.51        5.04      1.81 o 
  -7   3   2       28.75       32.82      2.17 o 
  -6   3   2        2.14        3.65      1.30 o 
  -5   3   2      319.73      300.20      5.58 o 
  -4   3   2       14.43       14.03      0.84 o 
  -3   3   2       84.22       80.18      1.44 o 
  -2   3   2      552.48      597.07      5.72 o 
  -1   3   2      440.50      504.44      5.42 o 
   0   3   2     1455.07     1360.27     15.70 o 
   1   3   2      395.33      365.87      3.82 o 
   2   3   2     5967.02     5815.17     90.36 o 
   3   3   2       17.63       13.81      0.44 o 
   4   3   2      123.25      140.47      2.22 o 
   5   3   2      733.03      780.56      8.43 o 
   6   3   2       40.81       37.00      1.21 o 
   7   3   2        1.20        1.52      0.46 o 
   8   3   2      386.15      368.85      5.93 o 
   9   3   2      106.16       98.01      3.90 o 
  10   3   2        0.82        0.21      0.91 o 
  11   3   2       10.82       15.55      2.72 o 
  -8   4   2        6.05        7.03      2.00 o 
  -7   4   2        2.33        2.00      1.41 o 
  -6   4   2       48.98       50.61      6.35 o 
  -5   4   2        7.63        7.99      1.02 o 
  -4   4   2       46.23       38.71      1.82 o 
  -3   4   2      240.24      240.88      3.30 o 
  -2   4   2      404.27      410.61      4.28 o 
  -1   4   2       27.93       14.73      0.53 o 
   0   4   2      571.57      503.97      5.54 o 
   1   4   2      191.84      190.32      2.50 o 
   2   4   2      215.73      208.67      2.55 o 
   3   4   2     2422.81     2638.71     27.30 o 
   4   4   2        3.42        3.58      0.31 o 
   5   4   2      570.38      652.58      7.27 o 
   6   4   2       58.98       64.33      1.64 o 
   7   4   2       93.31       93.68      2.33 o 
   8   4   2        1.99        2.23      0.68 o 
   9   4   2      284.87      264.22      6.30 o 
  10   4   2        0.00        0.00      0.88 o 
  11   4   2        0.00        0.89      1.12 o 
  -8   5   2      138.44      152.23      6.59 o 
  -7   5   2        2.67        3.24      1.82 o 
  -6   5   2       22.40       17.94      2.20 o 
  -5   5   2      122.62      113.00      8.17 o 
  -4   5   2      177.60      157.25      4.41 o 
  -3   5   2      164.09      166.68      2.83 o 
  -2   5   2       73.24       75.89      1.63 o 
  -1   5   2      249.86      225.51      2.82 o 
   0   5   2        4.08        0.61      0.18 o 
   1   5   2       48.13       52.47      1.31 o 
   2   5   2      103.69      105.74      1.64 o 
   3   5   2      259.18      294.57      3.56 o 
   4   5   2      320.67      380.30      4.90 o 
   5   5   2       10.99       12.41      0.61 o 
   6   5   2      650.94      689.42      8.52 o 
   7   5   2        0.06       -0.19      0.45 o 
   8   5   2       19.43       18.82      1.34 o 
   9   5   2      108.17      111.80      3.76 o 
  10   5   2       11.59       11.29      1.58 o 
  11   5   2       72.15       69.03      4.40 o 
  -7   6   2        1.35        2.82      1.70 o 
  -6   6   2       19.61       16.76      2.32 o 
  -5   6   2      158.53      160.40      5.91 o 
  -4   6   2      128.36      122.87      5.53 o 
  -3   6   2       29.09       26.79      1.61 o 
  -2   6   2        6.37        9.99      1.70 o 
  -1   6   2      517.93      488.79      5.64 o 
   0   6   2       91.78       81.12      1.28 o 
   1   6   2      758.98      820.80      8.54 o 
   2   6   2      452.85      467.19      5.61 o 
   3   6   2      715.68      743.33      7.89 o 
   4   6   2       16.65       16.76      0.79 o 
   5   6   2       28.93       31.15      1.06 o 
   6   6   2      256.63      267.71      4.00 o 
   7   6   2      149.79      145.94      4.12 o 
   8   6   2       12.93       14.85      1.26 o 
   9   6   2        0.02        0.28      0.92 o 
  10   6   2        1.27       -0.18      1.25 o 
  11   6   2       61.54       60.37      4.15 o 
  -6   7   2       10.43        6.24      1.91 o 
  -5   7   2       30.40       28.00      2.76 o 
  -4   7   2       48.28       49.62      6.88 o 
  -3   7   2      401.12      421.42      7.38 o 
  -2   7   2       65.32       65.98      2.28 o 
  -1   7   2      130.92      127.92      3.12 o 
   0   7   2      131.23      138.70      2.55 o 
   1   7   2       37.82       43.81      1.38 o 
   2   7   2      208.28      212.56      3.14 o 
   3   7   2        8.92        7.90      0.71 o 
   4   7   2       55.98       62.90      1.55 o 
   5   7   2      114.05      107.60      2.44 o 
   6   7   2      312.96      322.12      4.95 o 
   7   7   2       22.56       25.07      1.60 o 
   8   7   2        0.02        0.02      0.84 o 
   9   7   2        6.45        3.53      3.35 o 
  10   7   2        0.99        2.23      2.00 o 
  11   7   2        1.99        2.00      2.35 o 
  -6   8   2        0.13       -0.17      1.49 o 
  -5   8   2        0.01       -1.41      1.41 o 
  -4   8   2        9.56        8.19      1.81 o 
  -3   8   2      552.54      565.23     10.96 o 
  -2   8   2        0.18       -0.67      0.67 o 
  -1   8   2       72.77       73.33      2.42 o 
   0   8   2      441.08      427.79      6.41 o 
   1   8   2       18.41       14.15      0.85 o 
   2   8   2       17.69       11.93      0.68 o 
   3   8   2        5.34       10.50      0.74 o 
   4   8   2      136.65      134.35      2.83 o 
   5   8   2      477.22      480.19     13.29 o 
   6   8   2      106.80      113.59      4.29 o 
   7   8   2       74.08       73.43      3.22 o 
   8   8   2       42.88       44.60      3.23 o 
   9   8   2        4.59        5.17      1.66 o 
  10   8   2        3.44        5.64      2.59 o 
  -5   9   2        5.60        4.68      1.95 o 
  -4   9   2       70.00       62.17      4.11 o 
  -3   9   2        2.64        1.86      2.17 o 
  -2   9   2      128.38      125.27      4.08 o 
  -1   9   2      218.87      224.69      5.55 o 
   0   9   2       35.19       37.93      2.17 o 
   1   9   2       12.78       12.85      0.98 o 
   2   9   2       59.16       61.50      1.90 o 
   3   9   2      251.52      248.04      5.47 o 
   4   9   2      253.87      256.93      5.25 o 
   5   9   2      433.09      437.80      7.86 o 
   6   9   2       29.35       30.29      1.83 o 
   7   9   2        9.62        8.39      1.62 o 
   8   9   2      456.37      461.92     12.25 o 
   9   9   2        0.81        0.09      1.32 o 
  10   9   2        0.20       -0.12      2.12 o 
  -4  10   2       47.00       51.53      6.52 o 
  -3  10   2       14.35       13.75      2.35 o 
  -2  10   2       73.56       76.25      5.42 o 
  -1  10   2      195.77      194.71      5.36 o 
   0  10   2       98.01      101.27      3.57 o 
   1  10   2      127.12      131.91      3.98 o 
   2  10   2       80.85       78.05      5.64 o 
   3  10   2       80.31       72.13      4.20 o 
   4  10   2       12.83        9.80      2.03 o 
   5  10   2       26.75       28.17      1.76 o 
   6  10   2        7.68        4.76      1.30 o 
   7  10   2       81.38       91.96      4.60 o 
   8  10   2       50.86       60.81      4.70 o 
   9  10   2        6.31        7.82      2.08 o 
  -2  11   2       50.01       53.36      4.70 o 
  -1  11   2        0.83        2.13      1.47 o 
   0  11   2       86.18       97.40      4.49 o 
   1  11   2        1.65        2.12      2.12 o 
   2  11   2       41.94       37.61      4.70 o 
   3  11   2        0.11       -0.61      1.19 o 
   4  11   2        6.14        4.01      1.74 o 
   5  11   2        1.81       -1.34      1.88 o 
   6  11   2       13.64       13.05      3.41 o 
   7  11   2       77.26       87.79      7.29 o 
   8  11   2        0.31        0.72      1.47 o 
  -1  12   2       30.31       31.10      3.17 o 
   0  12   2        3.29        1.06      2.47 o 
   1  12   2        0.20        3.29      2.47 o 
   2  12   2       68.43       74.86      6.93 o 
   3  12   2        1.42        2.94      2.59 o 
   4  12   2      124.10      138.21      9.28 o 
   5  12   2        5.53        8.11      3.29 o 
   6  12   2        1.22        2.35      2.70 o 
   7  12   2       26.64       17.86      4.11 o 
   2  13   2       49.40       56.88      6.58 o 
   3  13   2       15.43       10.58      3.64 o 
   4  13   2       93.42       98.96      8.34 o 
   5  13   2       79.74       84.15      8.11 o 
  -4 -12   3        0.75        0.80      1.24 o 
  -3 -12   3        3.96        2.61      1.62 o 
  -2 -12   3       27.49       35.34      3.38 o 
  -1 -12   3        4.63        2.81      2.17 o 
   0 -12   3       24.79       22.41      5.99 o 
  -6 -11   3        8.48        9.18      1.79 o 
  -5 -11   3       10.19        6.63      1.65 o 
  -4 -11   3        0.65       -0.17      1.10 o 
  -3 -11   3        0.11       -0.95      0.95 o 
  -2 -11   3        2.55        1.61      1.15 o 
  -1 -11   3       36.25       40.35      2.64 o 
   0 -11   3       29.19       29.48      2.99 o 
   1 -11   3      119.96      116.18      5.47 o 
   2 -11   3       11.46       12.41      2.31 o 
   3 -11   3        1.40       -0.27      1.41 o 
  -7 -10   3        0.01        1.26      1.16 o 
  -6 -10   3       41.37       49.47      3.08 o 
  -5 -10   3       59.12       51.59      2.99 o 
  -4 -10   3       29.47       29.43      2.27 o 
  -3 -10   3        0.31       -0.28      0.87 o 
  -2 -10   3       39.34       43.49      2.57 o 
  -1 -10   3        0.84        0.51      0.78 o 
   0 -10   3       19.34       20.24      1.60 o 
   1 -10   3       97.91       95.58      3.75 o 
   2 -10   3       39.02       33.78      3.23 o 
   3 -10   3       18.69       21.80      2.66 o 
   4 -10   3        0.04        1.42      1.49 o 
  -8  -9   3       45.31       53.10      3.98 o 
  -7  -9   3      154.27      170.09      5.49 o 
  -6  -9   3       60.26       69.18      3.42 o 
  -5  -9   3       32.84       31.72      2.33 o 
  -4  -9   3       12.38       19.24      1.83 o 
  -3  -9   3      169.77      183.88      7.23 o 
  -2  -9   3      230.32      243.27      6.95 o 
  -1  -9   3      103.87       99.13      4.29 o 
   0  -9   3       38.56       38.05      1.94 o 
   1  -9   3        2.31        2.46      0.87 o 
   2  -9   3        4.47        3.11      0.83 o 
   3  -9   3        0.03        2.01      1.29 o 
   4  -9   3       57.99       50.01      3.40 o 
   5  -9   3        7.62        6.55      3.29 o 
  -8  -8   3        1.21        2.09      1.22 o 
  -7  -8   3       32.29       36.38      2.55 o 
  -6  -8   3       64.37       66.43      2.76 o 
  -5  -8   3       23.56       25.03      1.97 o 
  -4  -8   3       29.71       22.61      1.81 o 
  -3  -8   3       71.30       64.92      3.42 o 
  -2  -8   3      270.73      262.22      6.51 o 
  -1  -8   3        5.69        6.44      1.65 o 
   0  -8   3      178.39      175.42      4.07 o 
   1  -8   3       25.47       24.85      1.71 o 
   2  -8   3       20.92       18.68      1.74 o 
   3  -8   3       20.68       20.31      1.75 o 
   4  -8   3        0.36        1.10      0.94 o 
   5  -8   3       14.64       12.97      1.67 o 
   6  -8   3       39.21       41.54      4.88 o 
  -9  -7   3       44.51       49.49      3.14 o 
  -8  -7   3       15.18       15.41      2.41 o 
  -7  -7   3       17.77       18.47      1.92 o 
  -6  -7   3        1.71        1.11      0.86 o 
  -5  -7   3      101.62      102.75      3.60 o 
  -4  -7   3       30.70       31.97      2.80 o 
  -3  -7   3        0.10       -0.38      0.56 o 
  -2  -7   3      138.70      124.93      5.78 o 
  -1  -7   3       48.00       42.88      1.88 o 
   0  -7   3      406.55      386.94      6.68 o 
   1  -7   3      175.55      173.21      4.48 o 
   2  -7   3        4.56        3.38      0.71 o 
   3  -7   3       56.16       53.13      2.06 o 
   4  -7   3        1.93        1.46      0.73 o 
   5  -7   3       97.64       90.34      2.95 o 
   6  -7   3       59.12       55.94      2.63 o 
   7  -7   3        5.86        4.52      1.81 o 
  -9  -6   3      101.55      109.70      5.52 o 
  -8  -6   3        2.56        2.11      1.19 o 
  -7  -6   3       58.48       55.11      2.89 o 
  -6  -6   3       58.34       61.33      2.14 o 
  -5  -6   3      122.07      119.44      3.22 o 
  -4  -6   3       32.21       31.58      1.88 o 
  -3  -6   3       26.66       26.10      1.15 o 
  -2  -6   3        7.69       13.03      0.70 o 
  -1  -6   3       26.54       28.23      1.10 o 
   0  -6   3      347.66      361.21      5.19 o 
   1  -6   3       15.80       17.59      1.04 o 
   2  -6   3      174.01      162.98      3.48 o 
   3  -6   3       99.88       91.99      2.59 o 
   4  -6   3      443.78      431.27      7.33 o 
   5  -6   3        4.10        3.88      0.93 o 
   6  -6   3      147.94      158.27      5.04 o 
   7  -6   3       30.89       30.54      2.31 o 
   8  -6   3       54.30       60.33      9.70 o 
  -9  -5   3       13.57       12.37      2.28 o 
  -8  -5   3        0.50        0.04      1.35 o 
  -7  -5   3       61.59       65.77      3.05 o 
  -6  -5   3      916.93      886.66     13.36 o 
  -5  -5   3      209.50      203.66      3.92 o 
  -4  -5   3       17.68       17.78      1.05 o 
  -3  -5   3       65.63       61.70      1.56 o 
  -2  -5   3      269.48      260.93      3.71 o 
  -1  -5   3       42.92       42.31      1.04 o 
   0  -5   3       74.27       78.07      1.66 o 
   1  -5   3        8.96       10.74      0.78 o 
   2  -5   3        1.45        1.90      0.25 o 
   3  -5   3      246.40      232.44      3.05 o 
   4  -5   3        0.26       -0.17      0.43 o 
   5  -5   3        0.03       -0.06      0.57 o 
   6  -5   3       39.15       35.07      2.11 o 
   7  -5   3      113.13      118.40      3.57 o 
   8  -5   3        1.87        0.92      1.15 o 
   9  -5   3       33.44       35.82      2.74 o 
  -9  -4   3        1.04       -0.79      1.20 o 
  -8  -4   3       24.83       23.14      2.56 o 
  -7  -4   3        1.01        0.77      0.76 o 
  -6  -4   3      287.07      288.03      5.02 o 
  -5  -4   3        4.53        3.35      0.62 o 
  -4  -4   3       10.84       11.62      0.71 o 
  -3  -4   3      382.64      389.79      4.73 o 
  -2  -4   3      392.04      486.60      5.97 o 
  -1  -4   3       82.89       90.04      1.61 o 
   0  -4   3     1005.00     1046.16     16.03 o 
   1  -4   3      260.74      270.56      4.79 o 
   2  -4   3      196.34      198.98      2.62 o 
   3  -4   3       15.87       10.70      0.60 o 
   4  -4   3       42.06       41.27      1.25 o 
   5  -4   3       88.50       95.43      1.98 o 
   6  -4   3      320.24      311.81      5.98 o 
   7  -4   3       68.54       69.02      2.29 o 
   8  -4   3        0.14        0.25      0.81 o 
   9  -4   3       14.46       17.16      2.27 o 
  -9  -3   3       18.04       18.89      2.02 o 
  -8  -3   3        0.12       -0.56      0.80 o 
  -7  -3   3        0.90        0.08      0.74 o 
  -6  -3   3        0.06       -0.01      0.57 o 
  -5  -3   3      942.57      922.33     10.71 o 
  -4  -3   3     1799.30     1796.55     16.77 o 
  -3  -3   3      214.30      214.05      2.93 o 
  -2  -3   3       15.72       27.35      1.13 o 
  -1  -3   3      114.71      104.27      1.97 o 
   0  -3   3      687.73      700.13      7.72 o 
   1  -3   3      172.04      183.46      6.21 o 
   2  -3   3      890.48      968.38     10.96 o 
   3  -3   3      253.40      285.37      3.51 o 
   4  -3   3      285.15      291.56      3.53 o 
   5  -3   3      623.92      615.69      6.61 o 
   6  -3   3       35.82       39.99      1.43 o 
   7  -3   3      426.39      415.52      6.03 o 
   8  -3   3        0.05        0.62      0.79 o 
   9  -3   3        1.68        2.92      1.22 o 
  10  -3   3        1.26        1.06      1.23 o 
  -9  -2   3        1.13        0.41      1.17 o 
  -8  -2   3        0.98        1.52      0.96 o 
  -7  -2   3        9.33        8.26      1.31 o 
  -6  -2   3        1.42       -0.10      0.59 o 
  -5  -2   3      297.71      304.38      4.54 o 
  -4  -2   3     1078.12     1100.50     10.71 o 
  -3  -2   3      439.10      444.04      4.80 o 
  -2  -2   3        5.37        3.63      0.33 o 
  -1  -2   3     2260.01     2412.04     22.86 o 
   0  -2   3      515.93      513.42      5.36 o 
   1  -2   3     3086.08     3073.56     29.28 o 
   2  -2   3       84.95      100.76      1.49 o 
   3  -2   3      441.18      456.57      4.77 o 
   4  -2   3      413.62      435.19      5.08 o 
   5  -2   3      221.94      189.89      2.68 o 
   6  -2   3      328.44      322.02      4.36 o 
   7  -2   3      119.43      119.87      2.41 o 
   8  -2   3       45.16       44.29      2.40 o 
   9  -2   3        8.60        9.39      1.34 o 
  10  -2   3       35.92       38.88      2.68 o 
  -9  -1   3        5.14        3.87      1.40 o 
  -8  -1   3        0.92        1.33      0.99 o 
  -7  -1   3        7.29        8.72      1.33 o 
  -6  -1   3       10.73        7.25      1.45 o 
  -5  -1   3      108.81       98.48      2.42 o 
  -4  -1   3       52.12       48.43      1.07 o 
  -3  -1   3      307.59      324.64      3.48 o 
  -2  -1   3      159.49      142.86      1.91 o 
  -1  -1   3      138.11      143.46      1.80 o 
   0  -1   3      122.27      104.86      1.38 o 
   1  -1   3     2431.10     2479.45     23.51 o 
   2  -1   3     2627.84     2794.86     26.60 o 
   3  -1   3      377.44      426.06      4.42 o 
   4  -1   3       69.40       84.37      1.44 o 
   5  -1   3      125.62      123.62      1.98 o 
   6  -1   3       13.27       14.94      0.92 o 
   7  -1   3      778.44      772.07      8.80 o 
   8  -1   3        0.03        0.09      0.59 o 
   9  -1   3       78.07       75.98      2.85 o 
  10  -1   3        1.31        0.19      1.02 o 
  11  -1   3       15.84        9.99      2.94 o 
  -9   0   3       16.45       14.60      1.98 o 
  -8   0   3        1.27       -0.20      0.86 o 
  -7   0   3      180.60      169.54      4.87 o 
  -6   0   3        0.94        7.74      1.17 o 
  -5   0   3      186.62      166.29      3.95 o 
  -4   0   3       51.48       47.23      1.37 o 
  -3   0   3      896.10     1014.20      9.85 o 
  -2   0   3       11.38       13.55      0.48 o 
  -1   0   3       41.33       35.94      0.62 o 
   0   0   3      663.81      617.08      5.53 o 
   1   0   3       24.76       35.22      1.09 o 
   2   0   3        4.79        4.98      0.29 o 
   3   0   3     2161.95     2243.11     21.61 o 
   4   0   3        0.36        0.99      0.27 o 
   5   0   3      115.22      120.69      2.15 o 
   6   0   3       22.77       22.02      0.98 o 
   7   0   3      206.78      207.94      3.53 o 
   8   0   3      183.32      168.76      3.30 o 
   9   0   3       97.25      101.03      3.58 o 
  10   0   3       14.05       14.03      1.75 o 
  11   0   3        1.77        3.10      1.42 o 
  -9   1   3       60.41       66.77      3.47 o 
  -8   1   3        0.61        1.14      1.07 o 
  -7   1   3      333.60      329.82      7.46 o 
  -6   1   3       96.23       86.54      3.17 o 
  -5   1   3       77.94       76.28      2.42 o 
  -4   1   3       47.20       47.44      1.40 o 
  -3   1   3      663.90      732.12      7.99 o 
  -2   1   3     1621.58     1719.14     15.76 o 
  -1   1   3      158.98      149.87      1.64 o 
   0   1   3      135.59      121.71      1.29 o 
   1   1   3     1363.04     1363.31     13.15 o 
   2   1   3      299.44      297.38      3.23 o 
   3   1   3       84.92       77.89      1.24 o 
   4   1   3      103.60      131.04      2.19 o 
   5   1   3        3.19        1.89      0.34 o 
   6   1   3       15.40       16.64      0.90 o 
   7   1   3      102.53      101.63      3.00 o 
   8   1   3       15.76       15.49      1.03 o 
   9   1   3        0.36        1.67      0.76 o 
  10   1   3        3.12        1.04      1.07 o 
  11   1   3       85.47       93.84      4.09 o 
  -8   2   3       56.16       61.14      3.11 o 
  -7   2   3       68.46       70.06      3.05 o 
  -6   2   3      119.50      108.16      5.06 o 
  -5   2   3       16.46       11.99      1.59 o 
  -4   2   3      129.77      134.70      2.65 o 
  -3   2   3      118.05      104.38      1.92 o 
  -2   2   3      149.24      141.53      1.86 o 
  -1   2   3        1.29        0.23      0.16 o 
   0   2   3     1503.42     1486.58     11.53 o 
   1   2   3     8098.18     7597.30     78.30 o 
   2   2   3      242.05      219.22      2.61 o 
   3   2   3      173.05      221.23      2.64 o 
   4   2   3       87.36      100.19      1.58 o 
   5   2   3        5.73        2.12      0.34 o 
   6   2   3        1.52        1.34      0.42 o 
   7   2   3       84.82       78.84      2.06 o 
   8   2   3      148.85      127.31      2.70 o 
   9   2   3        0.03       -0.68      0.68 o 
  10   2   3       30.05       29.34      2.12 o 
  11   2   3      118.94      133.88      4.68 o 
  -8   3   3       52.79       46.44      3.94 o 
  -7   3   3       38.05       41.31      3.18 o 
  -6   3   3       34.83       42.69      2.28 o 
  -5   3   3       92.92       99.79      3.21 o 
  -4   3   3       41.87       49.49      1.86 o 
  -3   3   3       20.53       26.17      0.84 o 
  -2   3   3     1307.99     1432.94     12.71 o 
  -1   3   3      652.13      612.39      6.10 o 
   0   3   3       48.84       62.35      1.45 o 
   1   3   3       26.17       23.14      0.46 o 
   2   3   3      382.81      344.27      3.89 o 
   3   3   3      486.19      537.50      7.00 o 
   4   3   3     1627.59     1780.80     17.52 o 
   5   3   3       10.57       12.04      0.65 o 
   6   3   3       30.07       37.47      1.53 o 
   7   3   3        0.37        0.03      0.39 o 
   8   3   3      401.11      384.92      6.08 o 
   9   3   3       26.95       24.15      1.60 o 
  10   3   3        9.64        8.02      1.37 o 
  11   3   3       28.28       31.04      2.40 o 
  -8   4   3        0.05        0.63      1.47 o 
  -7   4   3       56.52       55.88      6.29 o 
  -6   4   3        2.31        1.88      1.59 o 
  -5   4   3       14.74       14.48      1.81 o 
  -4   4   3       13.05       19.33      1.24 o 
  -3   4   3      200.81      209.40      3.00 o 
  -2   4   3      146.89      130.60      1.90 o 
  -1   4   3       54.98       41.12      0.85 o 
   0   4   3       52.66       52.51      1.16 o 
   1   4   3     1370.55     1542.22     22.71 o 
   2   4   3     3593.90     3577.43     36.43 o 
   3   4   3      480.64      522.43      5.80 o 
   4   4   3        3.36        6.02      0.43 o 
   5   4   3      588.84      629.54      7.46 o 
   6   4   3        5.66        6.88      0.84 o 
   7   4   3       30.69       21.78      1.12 o 
   8   4   3      279.14      252.04      7.14 o 
   9   4   3      264.89      255.43      5.27 o 
  10   4   3       60.64       60.24      5.50 o 
  11   4   3        3.73        3.61      1.94 o 
  -7   5   3       81.57       87.31      4.79 o 
  -6   5   3        2.95        2.57      1.37 o 
  -5   5   3        0.31       -0.21      1.76 o 
  -4   5   3       11.73        8.51      1.40 o 
  -3   5   3       41.92       41.34      1.72 o 
  -2   5   3        1.04        0.91      0.44 o 
  -1   5   3       95.74       87.08      1.91 o 
   0   5   3       78.05       84.48      1.77 o 
   1   5   3      929.92      936.28      9.74 o 
   2   5   3        0.99        2.42      0.31 o 
   3   5   3      270.40      246.51      3.08 o 
   4   5   3      113.55      116.56      1.75 o 
   5   5   3       65.79       58.02      1.52 o 
   6   5   3       21.90       22.69      1.08 o 
   7   5   3        5.63        6.14      0.70 o 
   8   5   3      295.67      292.81      5.57 o 
   9   5   3        3.32        1.97      0.95 o 
  10   5   3      228.45      217.27      7.60 o 
  11   5   3       12.40       18.00      4.00 o 
  -7   6   3        3.10        4.29      1.91 o 
  -6   6   3        5.32        3.71      1.58 o 
  -5   6   3       32.90       33.26      2.82 o 
  -4   6   3      140.01      143.48     13.05 o 
  -3   6   3      486.19      489.40      9.59 o 
  -2   6   3      427.18      405.40      6.88 o 
  -1   6   3       27.54       28.25      1.39 o 
   0   6   3      153.67      153.54      2.49 o 
   1   6   3      517.84      521.48      6.01 o 
   2   6   3      114.00      101.46      1.69 o 
   3   6   3      229.75      251.53      3.24 o 
   4   6   3       21.27       28.50      0.94 o 
   5   6   3        8.73        4.81      0.66 o 
   6   6   3      148.45      143.83      2.88 o 
   7   6   3      152.56      167.14      3.98 o 
   8   6   3        3.53        3.42      1.00 o 
   9   6   3        0.03        1.68      0.91 o 
  10   6   3        1.58       -0.55      1.27 o 
  11   6   3       73.92       64.71      4.27 o 
  -6   7   3        0.08       -0.50      1.37 o 
  -5   7   3        0.02       -0.08      1.20 o 
  -4   7   3       93.25       88.45     15.10 o 
  -3   7   3        0.08        0.49      1.12 o 
  -2   7   3      256.37      260.82      5.20 o 
  -1   7   3       13.06       14.62      1.41 o 
   0   7   3       61.72       63.64      1.87 o 
   1   7   3      264.23      252.39      3.80 o 
   2   7   3       39.03       46.60      1.12 o 
   3   7   3        4.36        3.35      0.44 o 
   4   7   3      231.69      241.02      3.79 o 
   5   7   3      105.10       89.83      2.60 o 
   6   7   3       15.23       14.13      1.19 o 
   7   7   3      113.40      106.03      3.32 o 
   8   7   3       13.60        9.46      1.92 o 
   9   7   3       34.56       30.94      2.27 o 
  10   7   3       58.36       57.82      5.41 o 
  11   7   3       19.85       17.79      2.70 o 
  -5   8   3       40.63       42.04      3.58 o 
  -4   8   3        9.54        9.43      1.95 o 
  -3   8   3      189.43      201.92      6.64 o 
  -2   8   3      106.03      123.43      5.78 o 
  -1   8   3       62.05       62.84      3.34 o 
   0   8   3      440.02      427.10      6.52 o 
   1   8   3      163.98      148.19      3.07 o 
   2   8   3       26.82       29.87      2.06 o 
   3   8   3       34.75       35.15      1.21 o 
   4   8   3      906.57      907.05     11.82 o 
   5   8   3      127.74      116.05      3.14 o 
   6   8   3       32.29       23.70      1.53 o 
   7   8   3        8.01       10.33      1.43 o 
   8   8   3       38.67       30.60      2.27 o 
   9   8   3       45.17       51.78      4.35 o 
  10   8   3       34.04       30.54      4.11 o 
  11   8   3        0.12        0.00      2.00 o 
  -4   9   3        1.43        2.34      1.57 o 
  -3   9   3        0.73       -1.14      1.20 o 
  -2   9   3       49.16       48.79      3.46 o 
  -1   9   3        0.01       -0.68      0.68 o 
   0   9   3        5.94        6.83      0.96 o 
   1   9   3       68.44       67.35      2.10 o 
   2   9   3        0.34        0.56      0.53 o 
   3   9   3        5.22        5.66      0.96 o 
   4   9   3      306.71      309.66      6.05 o 
   5   9   3      271.92      281.83      6.07 o 
   6   9   3       11.61       18.02      1.71 o 
   7   9   3       56.61       64.98      4.19 o 
   8   9   3        0.34        0.26      0.99 o 
   9   9   3       10.06        8.32      2.06 o 
  10   9   3        1.70       -0.27      1.24 o 
  -3  10   3       52.73       59.68      3.86 o 
  -2  10   3       21.72       21.98      3.29 o 
  -1  10   3       32.26       34.98      2.29 o 
   0  10   3       29.15       28.94      2.63 o 
   1  10   3       51.36       52.89      2.22 o 
   2  10   3        0.06        0.82      0.73 o 
   3  10   3        3.21        2.63      0.78 o 
   4  10   3      117.52      122.66      4.32 o 
   5  10   3      170.51      157.92      5.01 o 
   6  10   3       30.82       40.29      3.40 o 
   7  10   3       24.75       28.31      2.30 o 
   8  10   3        0.00       -0.50      1.27 o 
   9  10   3       73.14       83.08      4.68 o 
  10  10   3        0.06       -1.12      1.41 o 
  -2  11   3        0.67        0.34      1.35 o 
  -1  11   3        2.28        2.27      1.17 o 
   0  11   3        3.38        5.19      1.77 o 
   1  11   3       26.69       28.32      4.23 o 
   2  11   3        8.83        6.82      2.70 o 
   3  11   3       96.50       94.05      5.07 o 
   4  11   3       35.12       34.56      5.05 o 
   5  11   3       43.32       41.62      5.99 o 
   6  11   3       14.67       18.86      2.70 o 
   7  11   3       96.78      108.71      8.23 o 
   8  11   3       16.83       18.33      4.00 o 
   9  11   3       24.80       23.61      3.41 o 
   0  12   3       23.35       32.67      4.82 o 
   1  12   3        1.47        5.05      2.94 o 
   2  12   3        0.02       -0.35      2.00 o 
   3  12   3       18.08       13.16      3.76 o 
   4  12   3       77.22       74.28      7.05 o 
   5  12   3       15.24       14.81      4.00 o 
   6  12   3       50.60       44.42      5.52 o 
   7  12   3       41.96       38.08      5.41 o 
   8  12   3        1.63        4.11      2.94 o 
   3  13   3       44.07       40.31      5.88 o 
   4  13   3       18.79       19.51      4.47 o 
   5  13   3        8.70        2.82      2.94 o 
  -5 -11   4       55.25       55.61      3.41 o 
  -4 -11   4       22.32       26.61      2.52 o 
  -3 -11   4        7.86        5.69      1.44 o 
  -2 -11   4        6.34        4.26      1.64 o 
  -1 -11   4       75.32       82.80      4.58 o 
   0 -11   4       81.29       80.98      3.78 o 
   1 -11   4       41.64       47.34      3.68 o 
   2 -11   4       14.61       16.20      3.76 o 
  -6 -10   4       22.20       21.47      2.37 o 
  -5 -10   4       18.39       17.18      2.50 o 
  -4 -10   4       46.47       42.81      2.80 o 
  -3 -10   4       31.76       28.89      5.09 o 
  -2 -10   4       86.86       91.13      3.80 o 
  -1 -10   4       11.78        9.95      1.28 o 
   0 -10   4       83.63       73.05      3.90 o 
   1 -10   4        0.02        0.30      0.83 o 
   2 -10   4       19.58       22.03      2.42 o 
   3 -10   4        8.48        8.62      1.92 o 
   4 -10   4       27.71       28.64      2.98 o 
  -7  -9   4      119.10      138.45      9.56 o 
  -6  -9   4       13.80       10.55      1.79 o 
  -5  -9   4        2.81        2.87      1.22 o 
  -4  -9   4      125.84      132.24      4.58 o 
  -3  -9   4       47.90       49.85      2.75 o 
  -2  -9   4        7.83        4.98      1.00 o 
  -1  -9   4      136.82      139.78      3.87 o 
   0  -9   4       20.36       21.05      1.61 o 
   1  -9   4       44.18       39.64      2.07 o 
   2  -9   4       48.33       50.48      2.36 o 
   3  -9   4        6.49       10.14      1.58 o 
   4  -9   4       37.32       36.17      5.29 o 
   5  -9   4       31.71       30.99      3.07 o 
  -8  -8   4        1.12        0.82      1.29 o 
  -7  -8   4        6.79        9.83      1.72 o 
  -6  -8   4      137.18      129.59      4.02 o 
  -5  -8   4       23.45       21.38      3.10 o 
  -4  -8   4       89.10       87.02      3.50 o 
  -3  -8   4       97.35       78.36      3.21 o 
  -2  -8   4       34.59       32.55      1.82 o 
  -1  -8   4      191.59      189.70      4.44 o 
   0  -8   4       28.39       28.79      1.73 o 
   1  -8   4      115.94      114.73      7.21 o 
   2  -8   4      106.48      107.09      3.75 o 
   3  -8   4       11.16       10.17      1.44 o 
   4  -8   4       96.62      101.39      5.78 o 
   5  -8   4       30.78       32.02      2.32 o 
   6  -8   4        1.78        0.35      3.00 o 
  -8  -7   4        0.51        0.29      1.15 o 
  -7  -7   4       24.18       31.57      2.46 o 
  -6  -7   4        0.10       -0.36      0.90 o 
  -5  -7   4       38.06       41.40      2.41 o 
  -4  -7   4       73.66       61.43      7.03 o 
  -3  -7   4       91.16       90.54      3.32 o 
  -2  -7   4       69.84       66.84      3.04 o 
  -1  -7   4      318.75      313.95      5.97 o 
   0  -7   4      444.64      435.68      7.54 o 
   1  -7   4      558.67      550.67      8.99 o 
   2  -7   4       53.46       49.02      3.24 o 
   3  -7   4       16.83       14.02      1.48 o 
   4  -7   4       57.78       53.59      2.65 o 
   5  -7   4      116.72      118.10      3.48 o 
   6  -7   4        9.10        7.87      1.28 o 
   7  -7   4       72.19       78.42      3.61 o 
  -8  -6   4        9.82        6.10      1.59 o 
  -7  -6   4       64.31       55.50      3.07 o 
  -6  -6   4       34.69       38.40      2.08 o 
  -5  -6   4       15.26       14.94      1.20 o 
  -4  -6   4       13.62       13.65      1.15 o 
  -3  -6   4       67.06       55.45      2.48 o 
  -2  -6   4       92.36      108.17      2.40 o 
  -1  -6   4      567.12      552.23      8.79 o 
   0  -6   4        5.39        5.83      0.84 o 
   1  -6   4      322.31      294.81      6.37 o 
   2  -6   4        6.32        3.94      0.73 o 
   3  -6   4        1.33        2.09      0.68 o 
   4  -6   4      200.40      186.17      4.19 o 
   5  -6   4        3.24        2.25      0.87 o 
   6  -6   4        4.83        4.48      1.03 o 
   7  -6   4       57.64       58.99      3.41 o 
   8  -6   4       59.73       64.43      3.91 o 
  -9  -5   4        2.99        4.19      3.06 o 
  -8  -5   4        7.55        8.90      1.67 o 
  -7  -5   4      125.22      123.95      4.55 o 
  -6  -5   4       17.37       19.50      1.82 o 
  -5  -5   4       23.65       24.35      1.38 o 
  -4  -5   4        2.15        1.51      0.64 o 
  -3  -5   4       32.10       25.49      1.17 o 
  -2  -5   4      301.54      282.79      4.06 o 
  -1  -5   4      328.47      325.91      4.33 o 
   0  -5   4       96.09      107.85      2.83 o 
   1  -5   4       12.42       12.09      0.92 o 
   2  -5   4      258.08      254.21      4.72 o 
   3  -5   4        0.54        0.11      0.38 o 
   4  -5   4       63.08       56.38      2.60 o 
   5  -5   4       44.09       35.08      1.87 o 
   6  -5   4        1.76        1.75      0.83 o 
   7  -5   4       33.06       38.87      2.08 o 
   8  -5   4       33.42       36.88      2.75 o 
   9  -5   4        0.98        0.28      1.27 o 
  -9  -4   4       89.85      101.37      5.32 o 
  -8  -4   4       60.81       74.41      6.82 o 
  -7  -4   4       75.01       74.26      3.69 o 
  -6  -4   4      278.63      261.05      6.46 o 
  -5  -4   4       40.91       40.60      1.88 o 
  -4  -4   4       14.28       14.20      0.86 o 
  -3  -4   4       53.77       65.80      1.43 o 
  -2  -4   4      132.21      125.36      2.37 o 
  -1  -4   4       18.98        9.53      0.58 o 
   0  -4   4      479.15      475.18      6.37 o 
   1  -4   4     4291.72     4388.67     54.38 o 
   2  -4   4       92.63       92.51      2.32 o 
   3  -4   4      178.66      206.03      2.95 o 
   4  -4   4       21.40       24.33      0.95 o 
   5  -4   4      576.44      544.63      7.62 o 
   6  -4   4        2.01        0.72      0.73 o 
   7  -4   4       13.50       15.42      1.25 o 
   8  -4   4       13.52       16.14      1.54 o 
   9  -4   4       48.00       52.91      3.04 o 
  -9  -3   4        0.70        0.00      2.00 o 
  -8  -3   4        5.94        5.23      1.62 o 
  -7  -3   4       52.91       51.24      2.68 o 
  -6  -3   4      316.63      304.32      5.97 o 
  -5  -3   4      760.08      748.31     10.15 o 
  -4  -3   4      543.28      542.47      6.85 o 
  -3  -3   4       43.64       49.97      1.26 o 
  -2  -3   4      915.00      920.47      9.53 o 
  -1  -3   4        2.01        7.66      0.43 o 
   0  -3   4        0.40        0.41      0.19 o 
   1  -3   4      863.13      874.38     13.98 o 
   2  -3   4     2580.28     2809.78     29.15 o 
   3  -3   4       21.30       24.92      0.91 o 
   4  -3   4      218.23      205.21      2.92 o 
   5  -3   4      155.33      163.44      2.48 o 
   6  -3   4      126.42      144.08      2.46 o 
   7  -3   4       43.55       43.11      1.49 o 
   8  -3   4       46.83       44.02      2.71 o 
   9  -3   4       41.03       43.81      2.92 o 
  10  -3   4       16.87       20.78      2.19 o 
  -9  -2   4        8.16       10.29      1.80 o 
  -8  -2   4       12.19       13.34      2.78 o 
  -7  -2   4       11.60       12.07      1.56 o 
  -6  -2   4        2.14        1.03      0.85 o 
  -5  -2   4       71.17       72.48      2.33 o 
  -4  -2   4      519.05      505.85      6.44 o 
  -3  -2   4        1.90        6.75      0.50 o 
  -2  -2   4      666.53      700.14      7.47 o 
  -1  -2   4        8.21       14.39      0.59 o 
   0  -2   4      291.80      322.44      3.27 o 
   1  -2   4       19.00       23.05      0.61 o 
   2  -2   4      157.09      167.92      2.40 o 
   3  -2   4      602.77      627.21      7.25 o 
   4  -2   4        0.04        1.76      0.33 o 
   5  -2   4      368.63      384.15      4.49 o 
   6  -2   4      176.11      162.76      2.59 o 
   7  -2   4       80.69       81.58      1.95 o 
   8  -2   4        1.90        1.87      0.60 o 
   9  -2   4       46.20       45.13      2.75 o 
  10  -2   4       35.55       30.10      2.38 o 
  -9  -1   4        2.69        1.99      1.69 o 
  -8  -1   4       21.50       18.03      1.94 o 
  -7  -1   4        5.57        4.04      1.14 o 
  -6  -1   4       97.45       83.04      3.16 o 
  -5  -1   4       73.44       79.39      2.59 o 
  -4  -1   4      795.43      759.91     10.02 o 
  -3  -1   4        1.06        3.52      0.39 o 
  -2  -1   4        3.51        0.87      0.26 o 
  -1  -1   4      818.54      815.36      7.40 o 
   0  -1   4      793.09      836.52      8.65 o 
   1  -1   4       90.67       96.23      1.43 o 
   2  -1   4        5.17        3.41      0.31 o 
   3  -1   4      709.04      766.98      9.40 o 
   4  -1   4     3194.96     3317.36     31.83 o 
   5  -1   4       36.81       42.93      1.15 o 
   6  -1   4      186.46      157.65      2.64 o 
   7  -1   4      234.89      233.37      3.60 o 
   8  -1   4      164.99      175.32      3.15 o 
   9  -1   4        2.04        1.28      0.85 o 
  10  -1   4        1.58        0.71      1.10 o 
  11  -1   4        0.04        0.67      1.25 o 
  -8   0   4       13.43       10.93      1.65 o 
  -7   0   4        7.82        6.39      1.32 o 
  -6   0   4       96.54       89.63      3.30 o 
  -5   0   4      590.27      564.07      9.20 o 
  -4   0   4       82.36       91.71      2.19 o 
  -3   0   4      116.46      120.07      1.86 o 
  -2   0   4      851.78      838.46      7.68 o 
  -1   0   4      213.46      227.92      2.29 o 
   0   0   4       69.81       67.63      1.14 o 
   1   0   4      119.52      112.66      1.62 o 
   2   0   4      571.08      519.65      5.86 o 
   3   0   4      634.58      670.83      6.96 o 
   4   0   4     1542.75     1582.86     16.84 o 
   5   0   4        1.27        3.84      0.94 o 
   6   0   4       65.09       57.00      1.51 o 
   7   0   4      561.11      535.99      7.61 o 
   8   0   4      224.28      217.49      3.58 o 
   9   0   4       55.32       54.95      2.38 o 
  10   0   4        2.51        1.18      0.94 o 
  11   0   4        1.09       -1.02      1.03 o 
  -8   1   4       61.22       63.25      4.35 o 
  -7   1   4       10.31       11.12      1.53 o 
  -6   1   4        7.08       14.30      1.98 o 
  -5   1   4      199.50      180.84      4.67 o 
  -4   1   4       78.64       82.27      2.90 o 
  -3   1   4      473.99      475.48      6.02 o 
  -2   1   4      896.39      990.47      8.10 o 
  -1   1   4      300.42      340.49      3.51 o 
   0   1   4       53.57       61.71      0.97 o 
   1   1   4     1442.67     1361.96     13.25 o 
   2   1   4        0.06        2.38      0.24 o 
   3   1   4       58.57       72.41      1.21 o 
   4   1   4       96.18      130.99      2.07 o 
   5   1   4       12.53       13.45      0.99 o 
   6   1   4      754.89      734.65      8.75 o 
   7   1   4      262.30      263.52      4.44 o 
   8   1   4      572.88      557.49      7.43 o 
   9   1   4      129.97      129.23      3.62 o 
  10   1   4       31.02       33.43      2.04 o 
  11   1   4        0.05        0.30      1.17 o 
  -8   2   4       23.44       21.56      2.68 o 
  -7   2   4       55.48       46.98      3.38 o 
  -6   2   4       77.15       56.69      3.23 o 
  -5   2   4       58.27       60.25      2.56 o 
  -4   2   4        2.54        0.97      0.53 o 
  -3   2   4       77.20       63.69      1.56 o 
  -2   2   4       28.12       36.87      0.84 o 
  -1   2   4       10.33       16.51      0.59 o 
   0   2   4       59.78       50.19      0.83 o 
   1   2   4     1411.74     1418.47     12.84 o 
   2   2   4       16.52        5.09      0.35 o 
   3   2   4     1047.04     1094.08     10.90 o 
   4   2   4      882.07      933.41     10.25 o 
   5   2   4      347.63      360.94      4.65 o 
   6   2   4       89.70      101.14      2.20 o 
   7   2   4       21.85       24.39      1.22 o 
   8   2   4       66.79       73.20      2.12 o 
   9   2   4      316.65      308.81      5.39 o 
  10   2   4        8.73        8.60      1.23 o 
  11   2   4        4.08        2.57      1.25 o 
  -8   3   4       62.62       66.41      4.37 o 
  -7   3   4       45.66       40.57      3.33 o 
  -6   3   4       72.18       70.57      3.93 o 
  -5   3   4      132.07      133.81      3.96 o 
  -4   3   4       75.93       74.82      2.36 o 
  -3   3   4      251.96      262.55      4.29 o 
  -2   3   4      917.61      958.59      9.98 o 
  -1   3   4      220.88      241.58      3.00 o 
   0   3   4        6.52       16.40      0.44 o 
   1   3   4      311.90      259.67      2.85 o 
   2   3   4      410.63      450.55      4.59 o 
   3   3   4       96.96       95.53      1.81 o 
   4   3   4      435.94      472.19      7.05 o 
   5   3   4       40.55       49.58      1.19 o 
   6   3   4      211.68      217.92      3.60 o 
   7   3   4       92.76       96.05      2.25 o 
   8   3   4       26.69       29.28      1.36 o 
   9   3   4        0.53        1.48      0.74 o 
  10   3   4       33.40       35.43      1.99 o 
  11   3   4        9.18        5.07      1.82 o 
  -7   4   4       15.83       20.50      2.68 o 
  -6   4   4        3.61        3.05      1.44 o 
  -5   4   4      110.94       96.00      4.37 o 
  -4   4   4       23.37       20.92      2.00 o 
  -3   4   4        2.98        3.32      0.66 o 
  -2   4   4        0.12        0.59      0.31 o 
  -1   4   4      112.34      128.62      1.79 o 
   0   4   4     1041.48      982.46     10.23 o 
   1   4   4      456.32      382.94      4.45 o 
   2   4   4      456.73      467.77      5.07 o 
   3   4   4     2422.19     2478.80     27.51 o 
   4   4   4      219.05      228.99      3.65 o 
   5   4   4      159.79      152.34      2.40 o 
   6   4   4        4.01        4.55      0.53 o 
   7   4   4      130.26      120.34      2.58 o 
   8   4   4      129.16      118.20      3.02 o 
   9   4   4       56.92       51.68      2.60 o 
  10   4   4       20.64       22.64      2.10 o 
  11   4   4        9.77        9.90      2.11 o 
  -7   5   4        6.49        5.58      2.17 o 
  -6   5   4        9.56        4.52      1.58 o 
  -5   5   4       22.22       21.60      2.34 o 
  -4   5   4        1.60       -0.18      0.95 o 
  -3   5   4      295.68      282.21      6.53 o 
  -2   5   4       24.95       27.02      1.38 o 
  -1   5   4       22.65       29.05      1.18 o 
   0   5   4      243.50      223.16      3.16 o 
   1   5   4      194.24      181.87      2.84 o 
   2   5   4      102.39      120.76      1.90 o 
   3   5   4     3245.47     3241.92     33.74 o 
   4   5   4      116.55      138.35      3.15 o 
   5   5   4       57.20       67.04      2.03 o 
   6   5   4       91.48       98.42      2.81 o 
   7   5   4       43.54       52.10      2.62 o 
   8   5   4       32.25       24.56      1.79 o 
   9   5   4        0.44        2.26      1.27 o 
  10   5   4       15.12       15.13      2.41 o 
  11   5   4        0.03       -0.12      1.35 o 
  -6   6   4        3.94        2.77      2.88 o 
  -5   6   4        0.22       -0.78      1.02 o 
  -4   6   4       17.97       17.02      2.14 o 
  -3   6   4      575.72      527.75     12.33 o 
  -2   6   4      425.32      424.54      7.23 o 
  -1   6   4       29.65       25.96      1.41 o 
   0   6   4      130.82      118.67      2.35 o 
   1   6   4      260.46      250.44      3.72 o 
   2   6   4        0.95        0.14      0.29 o 
   3   6   4       16.80       12.44      0.74 o 
   4   6   4       27.69       27.68      1.20 o 
   5   6   4       41.42       51.65      2.22 o 
   6   6   4      625.90      645.40     10.09 o 
   7   6   4        2.30        2.43      0.68 o 
   8   6   4        5.37        4.70      1.52 o 
   9   6   4        0.15        0.10      0.90 o 
  10   6   4       30.27       28.70      2.26 o 
  11   6   4       14.24       13.85      2.41 o 
  -5   7   4        3.85        3.76      1.72 o 
  -4   7   4        1.63        1.88      1.35 o 
  -3   7   4        9.75       10.23      1.94 o 
  -2   7   4      256.32      241.57      6.08 o 
  -1   7   4       15.00       15.01      1.63 o 
   0   7   4      492.46      476.26      9.20 o 
   1   7   4       60.37       63.57      2.04 o 
   2   7   4        6.66        3.37      0.51 o 
   3   7   4        3.90        3.63      0.56 o 
   4   7   4       39.98       35.17      1.56 o 
   5   7   4      355.32      374.13      6.52 o 
   6   7   4       54.50       54.43      2.10 o 
   7   7   4       71.79       63.97      3.70 o 
   8   7   4      106.60      104.50      4.10 o 
   9   7   4      214.42      199.96      5.77 o 
  10   7   4       28.37       30.53      2.42 o 
  11   7   4       27.51       28.09      4.23 o 
  -5   8   4        3.16        1.44      1.67 o 
  -4   8   4        3.17        2.97      1.64 o 
  -3   8   4      280.30      280.45      8.33 o 
  -2   8   4        0.23       -0.35      1.10 o 
  -1   8   4      189.72      192.60      4.39 o 
   0   8   4      649.79      632.43      9.00 o 
   1   8   4        9.67       10.93      0.92 o 
   2   8   4        8.77        8.65      0.93 o 
   3   8   4       88.84       76.20      3.97 o 
   4   8   4      381.87      374.46      5.83 o 
   5   8   4       32.76       36.20      1.90 o 
   6   8   4       73.91       81.60      2.67 o 
   7   8   4       16.31       12.46      1.50 o 
   8   8   4       55.51       69.04      3.11 o 
   9   8   4       58.26       62.65      3.22 o 
  10   8   4        2.70        2.01      1.61 o 
  11   8   4        6.29        5.76      2.94 o 
  -4   9   4        9.87       13.23      2.34 o 
  -3   9   4       22.34       25.62      2.71 o 
  -2   9   4       25.05       26.09      2.48 o 
  -1   9   4      127.77      129.07      4.09 o 
   0   9   4      150.63      150.44      4.31 o 
   1   9   4       41.03       34.94      4.10 o 
   2   9   4        8.18        8.93      1.02 o 
   3   9   4        2.45        1.88      0.71 o 
   4   9   4        1.16        0.37      0.67 o 
   5   9   4       41.32       38.75      2.37 o 
   6   9   4        0.49        0.60      0.82 o 
   7   9   4       21.25       21.22      2.01 o 
   8   9   4      168.64      193.39      5.70 o 
   9   9   4        9.44       10.58      2.03 o 
  10   9   4        1.52        0.58      1.54 o 
  -3  10   4        0.15       -1.05      1.44 o 
  -2  10   4       28.77       27.25      2.74 o 
  -1  10   4       88.95       87.90      3.54 o 
   0  10   4       19.36       20.67      2.49 o 
   1  10   4       47.08       42.22      6.70 o 
   2  10   4      135.70      135.29     11.74 o 
   3  10   4       23.08       22.67      1.68 o 
   4  10   4        0.64        1.13      0.98 o 
   5  10   4        0.80       -0.65      1.82 o 
   6  10   4       28.72       29.67      2.95 o 
   7  10   4       12.87        9.81      2.16 o 
   8  10   4      158.54      176.99      6.60 o 
   9  10   4        0.61       -0.28      1.29 o 
  10  10   4        0.21        0.12      1.41 o 
  -1  11   4        0.25        2.23      2.12 o 
   0  11   4       23.51       23.55      2.82 o 
   1  11   4       43.20       43.09      6.35 o 
   2  11   4       87.45       83.64      4.99 o 
   3  11   4       51.56       49.39      3.50 o 
   4  11   4        1.68       -0.59      1.76 o 
   5  11   4      207.32      203.91     11.16 o 
   6  11   4      140.61      152.43      9.52 o 
   7  11   4        8.55       10.34      3.29 o 
   8  11   4       19.12       14.34      3.88 o 
   9  11   4       33.58       28.21      4.70 o 
   0  12   4       36.61       34.43      5.05 o 
   1  12   4        5.32        2.12      2.59 o 
   2  12   4       22.32       25.27      4.58 o 
   3  12   4       90.43       92.02      7.76 o 
   4  12   4       27.80       26.68      4.47 o 
   5  12   4       49.38       57.70      6.23 o 
   6  12   4       14.47        8.11      3.17 o 
   7  12   4       11.33        6.23      3.17 o 
   8  12   4       12.67        6.70      3.29 o 
   3  13   4       50.36       48.66      6.23 o 
   4  13   4        5.25        4.94      2.94 o 
   5  13   4       62.43       55.47      6.58 o 
  -3 -11   5       12.15       10.26      1.84 o 
  -2 -11   5      102.05      103.09      4.43 o 
  -1 -11   5        8.82        9.94      1.53 o 
   0 -11   5        3.30        2.30      1.06 o 
   1 -11   5        4.08        4.46      1.46 o 
  -5 -10   5       54.06       55.63      3.42 o 
  -4 -10   5        1.45        2.14      1.31 o 
  -3 -10   5        0.34        0.02      1.00 o 
  -2 -10   5       44.51       45.33      3.25 o 
  -1 -10   5       10.77        7.32      1.29 o 
   0 -10   5        0.59        0.09      0.83 o 
   1 -10   5       33.01       32.00      2.10 o 
   2 -10   5        9.26       10.77      1.49 o 
   3 -10   5       13.96       11.80      1.81 o 
  -6  -9   5        2.17        0.27      1.24 o 
  -5  -9   5      137.70      154.23      5.23 o 
  -4  -9   5        0.52        1.45      1.10 o 
  -3  -9   5        5.71        4.48      1.31 o 
  -2  -9   5        0.31        0.29      0.74 o 
  -1  -9   5       40.55       41.76      2.24 o 
   0  -9   5       29.90       28.96      2.17 o 
   1  -9   5       67.56       73.90      4.36 o 
   2  -9   5       44.59       43.01      2.29 o 
   3  -9   5       45.41       50.30      3.82 o 
   4  -9   5       66.37       65.32      3.63 o 
   5  -9   5        6.70        8.48      2.03 o 
  -7  -8   5        4.35        1.88      1.35 o 
  -6  -8   5       29.86       31.52      2.60 o 
  -5  -8   5        2.92        3.02      1.22 o 
  -4  -8   5       90.47       75.53      3.51 o 
  -3  -8   5       40.74       33.12      2.28 o 
  -2  -8   5        0.69        1.39      0.80 o 
  -1  -8   5        0.96        1.84      0.92 o 
   0  -8   5       16.26       14.68      1.40 o 
   1  -8   5       79.97       81.09      3.32 o 
   2  -8   5       13.82       13.29      1.58 o 
   3  -8   5       13.34       12.88      1.63 o 
   4  -8   5       66.12       64.15      3.30 o 
   5  -8   5       36.04       31.88      2.40 o 
   6  -8   5       43.99       46.05      2.91 o 
  -7  -7   5        1.52       -0.53      1.06 o 
  -6  -7   5      298.13      311.00      7.91 o 
  -5  -7   5        0.07        0.24      0.78 o 
  -4  -7   5        0.75        1.92      1.51 o 
  -3  -7   5        5.16        3.13      0.99 o 
  -2  -7   5       42.34       41.29      2.29 o 
  -1  -7   5       53.35       54.70      2.25 o 
   0  -7   5      277.57      269.95      5.56 o 
   1  -7   5        0.29        0.80      0.66 o 
   2  -7   5        0.21        0.06      0.73 o 
   3  -7   5      101.21       98.79      3.60 o 
   4  -7   5       62.93       64.92      4.36 o 
   5  -7   5       39.89       34.41      2.33 o 
   6  -7   5        0.22        1.88      1.09 o 
   7  -7   5       18.47       18.46      1.79 o 
  -8  -6   5        0.24        0.03      1.21 o 
  -7  -6   5        1.29        0.80      1.12 o 
  -6  -6   5       92.93      107.35      5.25 o 
  -5  -6   5       38.79       36.71      2.42 o 
  -4  -6   5        5.55        5.52      1.13 o 
  -3  -6   5       27.25       20.13      1.64 o 
  -2  -6   5      277.79      241.17      5.92 o 
  -1  -6   5       21.24       14.41      1.36 o 
   0  -6   5       38.98       33.84      1.72 o 
   1  -6   5      609.66      590.53     15.35 o 
   2  -6   5      106.96      104.41      4.06 o 
   3  -6   5       71.98       66.64      3.57 o 
   4  -6   5        3.16        2.79      0.77 o 
   5  -6   5       27.72       27.46      2.82 o 
   6  -6   5       80.71       83.38      2.96 o 
   7  -6   5       99.88       93.07      3.30 o 
   8  -6   5        7.33        6.94      1.55 o 
  -8  -5   5        2.08        1.62      1.38 o 
  -7  -5   5        0.38       -0.17      0.95 o 
  -6  -5   5        0.70       -0.39      0.88 o 
  -5  -5   5        0.02       -0.05      0.70 o 
  -4  -5   5        1.23        1.13      0.64 o 
  -3  -5   5       96.44       96.53      2.66 o 
  -2  -5   5      139.56      120.75      2.39 o 
  -1  -5   5       66.43       58.88      1.27 o 
   0  -5   5      187.63      200.82      4.26 o 
   1  -5   5      674.33      625.59     11.20 o 
   2  -5   5      571.64      571.11      8.76 o 
   3  -5   5       15.96       14.87      1.12 o 
   4  -5   5       43.29       48.74      2.31 o 
   5  -5   5        0.40        0.23      0.66 o 
   6  -5   5       38.21       41.74      2.07 o 
   7  -5   5      169.40      178.62      4.51 o 
   8  -5   5       42.68       41.17      2.66 o 
   9  -5   5        5.37        9.25      2.49 o 
  -8  -4   5       40.54       40.03      3.53 o 
  -7  -4   5        0.49        0.85      1.05 o 
  -6  -4   5        8.32        5.73      1.26 o 
  -5  -4   5       81.35       74.80      2.70 o 
  -4  -4   5        0.71       -0.45      0.45 o 
  -3  -4   5      357.40      364.72      5.68 o 
  -2  -4   5      127.21      115.04      2.31 o 
  -1  -4   5       11.04       12.55      0.64 o 
   0  -4   5      370.40      371.30      4.78 o 
   1  -4   5     1162.59     1144.93     18.34 o 
   2  -4   5       24.26       22.72      1.19 o 
   3  -4   5      234.32      244.28      3.82 o 
   4  -4   5       18.43       13.89      0.96 o 
   5  -4   5        1.51        4.45      0.76 o 
   6  -4   5       89.13       84.40      2.73 o 
   7  -4   5      130.08      126.45      3.59 o 
   8  -4   5       36.52       33.60      2.02 o 
   9  -4   5       46.17       54.97      3.26 o 
  -8  -3   5        0.62        0.52      1.24 o 
  -7  -3   5        8.41       10.71      2.03 o 
  -6  -3   5        0.20        1.97      0.92 o 
  -5  -3   5       23.33       25.45      1.42 o 
  -4  -3   5      481.00      467.40      6.95 o 
  -3  -3   5      281.22      287.78      4.20 o 
  -2  -3   5      233.90      234.85      3.02 o 
  -1  -3   5       26.54       21.95      0.71 o 
   0  -3   5      218.01      223.10      3.15 o 
   1  -3   5      168.20      177.69      2.80 o 
   2  -3   5      782.43      774.77      8.07 o 
   3  -3   5       53.19       48.56      1.16 o 
   4  -3   5       16.52       21.07      0.87 o 
   5  -3   5        0.30        0.39      0.36 o 
   6  -3   5      122.22      122.32      2.38 o 
   7  -3   5       10.93       15.18      1.08 o 
   8  -3   5       75.02       72.43      2.22 o 
   9  -3   5       57.96       62.07      3.90 o 
  10  -3   5       10.79       10.84      1.82 o 
  -8  -2   5       17.93       21.66      5.99 o 
  -7  -2   5        3.98        5.23      1.29 o 
  -6  -2   5        1.99        0.66      0.90 o 
  -5  -2   5        9.92       13.20      1.26 o 
  -4  -2   5      312.09      300.96      5.08 o 
  -3  -2   5      175.00      184.99      2.89 o 
  -2  -2   5        0.80        0.93      0.32 o 
  -1  -2   5      413.80      431.96      4.89 o 
   0  -2   5      371.87      320.21      3.40 o 
   1  -2   5        1.74        1.43      0.28 o 
   2  -2   5       60.41       56.31      1.23 o 
   3  -2   5      104.28      116.07      2.01 o 
   4  -2   5      193.09      191.00      2.96 o 
   5  -2   5        0.18        0.71      0.36 o 
   6  -2   5        1.96        1.11      0.40 o 
   7  -2   5       56.22       60.67      2.14 o 
   8  -2   5        3.83        3.31      0.67 o 
   9  -2   5      294.57      303.96      7.29 o 
  10  -2   5       25.60       28.64      2.41 o 
  -8  -1   5        0.14       -0.15      1.11 o 
  -7  -1   5       20.94       16.77      1.81 o 
  -6  -1   5      190.28      176.61      5.04 o 
  -5  -1   5      195.96      194.54      5.11 o 
  -4  -1   5       22.85       24.33      1.34 o 
  -3  -1   5     1017.24     1000.60     11.37 o 
  -2  -1   5      103.15      103.35      1.90 o 
  -1  -1   5     1121.17     1128.49     10.12 o 
   0  -1   5       67.85       91.82      1.41 o 
   1  -1   5      133.86      134.31      1.85 o 
   2  -1   5       63.65       67.32      1.38 o 
   3  -1   5     1292.76     1361.17     16.09 o 
   4  -1   5      325.79      329.53      4.40 o 
   5  -1   5      141.82      163.22      2.54 o 
   6  -1   5       77.06       74.87      1.84 o 
   7  -1   5        8.21        9.87      1.06 o 
   8  -1   5       56.84       55.25      1.70 o 
   9  -1   5        2.27        1.93      0.80 o 
  10  -1   5        3.67        2.50      1.75 o 
  11  -1   5       29.52       33.08      3.03 o 
  -8   0   5        3.43        2.17      1.35 o 
  -7   0   5       23.09       25.97      2.22 o 
  -6   0   5       46.55       49.24      2.64 o 
  -5   0   5       79.49       70.88      3.54 o 
  -4   0   5       27.77       27.13      1.53 o 
  -3   0   5      508.69      511.05      7.42 o 
  -2   0   5       99.03       88.60      1.39 o 
  -1   0   5       24.10       20.70      0.72 o 
   0   0   5      366.14      380.57      3.93 o 
   1   0   5      284.23      309.38      3.67 o 
   2   0   5      116.60      109.71      1.63 o 
   3   0   5      128.70      137.12      2.37 o 
   4   0   5      102.83      114.07      2.73 o 
   5   0   5      227.04      226.74      3.69 o 
   6   0   5      226.97      208.28      3.32 o 
   7   0   5      118.31      121.66      2.73 o 
   8   0   5      117.04      102.53      2.43 o 
   9   0   5       32.06       28.37      1.43 o 
  10   0   5        1.95        1.46      1.08 o 
  11   0   5        5.45        6.77      1.53 o 
  -8   1   5        0.79        0.93      1.61 o 
  -7   1   5       93.52       92.87      3.77 o 
  -6   1   5       43.93       45.67      3.78 o 
  -5   1   5        1.11        0.37      0.77 o 
  -4   1   5       35.05       38.03      1.49 o 
  -3   1   5       72.85       84.07      2.45 o 
  -2   1   5       21.22       27.26      0.80 o 
  -1   1   5        4.23        1.61      0.34 o 
   0   1   5      180.39      186.02      2.16 o 
   1   1   5       30.44       33.45      0.87 o 
   2   1   5        0.51        0.74      0.20 o 
   3   1   5       92.39       78.57      1.61 o 
   4   1   5       99.31       94.99      1.69 o 
   5   1   5      852.21      890.41     10.08 o 
   6   1   5       18.52       16.50      0.83 o 
   7   1   5       28.94       24.50      1.16 o 
   8   1   5      427.97      426.45      6.52 o 
   9   1   5        0.07        0.21      0.62 o 
  10   1   5       17.94       14.15      1.46 o 
  11   1   5        0.07       -0.36      1.03 o 
  -7   2   5       48.47       43.35      5.93 o 
  -6   2   5       97.28       96.45      4.61 o 
  -5   2   5        5.65        2.92      0.92 o 
  -4   2   5       40.39       46.29      2.34 o 
  -3   2   5       68.20       76.49      1.88 o 
  -2   2   5        0.21       -0.18      0.28 o 
  -1   2   5       64.38       82.56      1.47 o 
   0   2   5       58.03       66.10      1.07 o 
   1   2   5      609.31      631.39      6.26 o 
   2   2   5        6.82        4.30      0.37 o 
   3   2   5      258.33      230.67      2.83 o 
   4   2   5       94.01      101.81      1.74 o 
   5   2   5      601.72      648.33      7.59 o 
   6   2   5      498.03      534.61      7.24 o 
   7   2   5        0.08       -0.37      0.37 o 
   8   2   5      202.73      188.17      3.68 o 
   9   2   5       57.25       52.52      2.17 o 
  10   2   5       55.43       61.39      4.54 o 
  11   2   5       23.07       20.84      3.58 o 
  -7   3   5       28.07       39.26      5.35 o 
  -6   3   5      147.80      141.83      7.23 o 
  -5   3   5       33.31       42.38      3.01 o 
  -4   3   5       26.65       35.26      1.92 o 
  -3   3   5       56.09       45.65      1.52 o 
  -2   3   5      262.62      283.47      4.64 o 
  -1   3   5      219.62      235.83      3.63 o 
   0   3   5       69.18       60.79      1.24 o 
   1   3   5       97.83      103.16      1.56 o 
   2   3   5       90.78      134.07      2.69 o 
   3   3   5      279.85      265.69      3.59 o 
   4   3   5        1.93        3.44      0.46 o 
   5   3   5       75.38       60.01      2.13 o 
   6   3   5       38.39       41.37      1.41 o 
   7   3   5        0.30        0.86      0.43 o 
   8   3   5      166.46      158.47      3.25 o 
   9   3   5      292.05      289.54      6.91 o 
  10   3   5       13.99       15.36      1.72 o 
  11   3   5       53.09       57.31      4.06 o 
  -7   4   5       27.57       34.37      3.31 o 
  -6   4   5        8.64        4.23      1.52 o 
  -5   4   5        6.34        6.39      1.64 o 
  -4   4   5       36.12       44.43      3.00 o 
  -3   4   5      132.59      120.52      3.89 o 
  -2   4   5      787.83      729.38      9.60 o 
  -1   4   5      214.23      214.86      2.90 o 
   0   4   5       18.48       13.47      0.61 o 
   1   4   5       12.78       13.19      0.61 o 
   2   4   5     3815.59     3978.66     35.41 o 
   3   4   5      130.40      113.23      2.01 o 
   4   4   5        6.63        5.67      0.51 o 
   5   4   5        1.04        1.49      0.48 o 
   6   4   5        0.01       -0.12      0.39 o 
   7   4   5        0.01        0.21      0.51 o 
   8   4   5        1.87        1.62      1.07 o 
   9   4   5       40.21       39.76      2.33 o 
  10   4   5        7.38        4.63      1.20 o 
  11   4   5       60.55       65.26      6.29 o 
  -6   5   5        0.73        1.35      1.52 o 
  -5   5   5        2.34        0.88      1.19 o 
  -4   5   5      148.64      149.98      5.67 o 
  -3   5   5       32.22       30.81      2.43 o 
  -2   5   5       38.76       39.11      2.12 o 
  -1   5   5       16.14       13.87      1.15 o 
   0   5   5      310.10      325.10      4.19 o 
   1   5   5      128.50      117.40      1.98 o 
   2   5   5     1308.29     1317.46     12.41 o 
   3   5   5      109.36      109.57      2.20 o 
   4   5   5        3.54        4.62      0.56 o 
   5   5   5        5.16        5.56      0.71 o 
   6   5   5        7.64        3.72      0.69 o 
   7   5   5       26.03       28.83      1.55 o 
   8   5   5        1.24        1.26      0.78 o 
   9   5   5       16.57       12.90      1.55 o 
  10   5   5       27.87       27.05      2.18 o 
  11   5   5        7.56        7.99      2.59 o 
  -6   6   5        9.47       11.26      4.47 o 
  -5   6   5       31.38       40.82      3.27 o 
  -4   6   5       27.99       22.73      2.39 o 
  -3   6   5       10.22        9.02      1.64 o 
  -2   6   5       76.42       70.19      3.39 o 
  -1   6   5      167.37      174.24      4.40 o 
   0   6   5       21.68       28.09      1.14 o 
   1   6   5      187.40      181.66      2.82 o 
   2   6   5       49.39       40.17      1.38 o 
   3   6   5     1182.76     1217.54     16.57 o 
   4   6   5     1558.05     1525.01     18.42 o 
   5   6   5       49.27       45.21      1.98 o 
   6   6   5       23.57       17.60      1.20 o 
   7   6   5       16.00       12.68      1.14 o 
   8   6   5       44.21       37.59      2.21 o 
   9   6   5       37.31       33.45      2.23 o 
  10   6   5       36.60       35.49      2.50 o 
  11   6   5       42.98       43.01      4.94 o 
  -5   7   5       30.78       25.70      3.35 o 
  -4   7   5       20.62       21.28      4.70 o 
  -3   7   5       27.80       25.01      3.06 o 
  -2   7   5        8.13       11.56      1.67 o 
  -1   7   5        4.66        5.25      1.65 o 
   0   7   5        0.15        0.16      0.54 o 
   1   7   5       67.89       60.97      1.70 o 
   2   7   5      172.42      185.25      3.73 o 
   3   7   5      137.54      124.24      3.27 o 
   4   7   5      141.98      157.90      3.12 o 
   5   7   5      688.40      655.44     10.15 o 
   6   7   5      143.70      126.31      3.32 o 
   7   7   5       25.24       33.05      2.02 o 
   8   7   5        7.45        6.55      1.82 o 
   9   7   5       60.71       56.22      2.89 o 
  10   7   5       56.93       60.12      3.82 o 
  11   7   5       35.91       38.20      4.58 o 
  -4   8   5       62.93       59.21      3.92 o 
  -3   8   5       13.25        7.57      1.84 o 
  -2   8   5      101.20      103.12      4.57 o 
  -1   8   5      102.06      102.77      4.75 o 
   0   8   5       14.60       15.67      1.67 o 
   1   8   5       26.74       27.42      1.51 o 
   2   8   5        2.33        1.98      0.68 o 
   3   8   5       50.63       53.12      1.94 o 
   4   8   5      101.98      100.14      4.39 o 
   5   8   5      175.18      173.47      5.28 o 
   6   8   5       66.13       56.27      2.53 o 
   7   8   5        6.00        8.82      1.29 o 
   8   8   5       58.32       66.82      3.09 o 
   9   8   5        5.29        5.27      1.37 o 
  10   8   5        5.70        9.46      2.03 o 
  11   8   5       12.60       11.35      2.28 o 
  -3   9   5        3.33        3.86      1.70 o 
  -2   9   5       96.49       97.90      4.60 o 
  -1   9   5       42.91       36.89      3.06 o 
   0   9   5        8.52        6.21      2.23 o 
   1   9   5       57.70       46.63      3.32 o 
   2   9   5        0.06       -0.33      0.72 o 
   3   9   5       43.57       40.70      2.05 o 
   4   9   5       10.18       11.91      1.50 o 
   5   9   5      159.18      149.98      7.87 o 
   6   9   5        0.03       -1.00      1.00 o 
   7   9   5       88.87       99.80      3.70 o 
   8   9   5      190.58      205.17      5.81 o 
   9   9   5       15.16       10.08      1.94 o 
  10   9   5        2.75        2.98      1.57 o 
  -2  10   5       72.08       80.72      4.43 o 
  -1  10   5       84.27      108.95      7.76 o 
   0  10   5        0.97        0.67      1.24 o 
   1  10   5      186.86      184.18      6.81 o 
   2  10   5        4.39        4.60      1.62 o 
   3  10   5        8.31        7.45      1.37 o 
   4  10   5        2.05        0.27      0.91 o 
   5  10   5      190.64      197.14      7.58 o 
   6  10   5       22.20       17.32      2.94 o 
   7  10   5       64.54       71.69      6.46 o 
   8  10   5       59.33       46.89      5.29 o 
   9  10   5        0.04        0.59      2.12 o 
  10  10   5       17.37       14.01      2.51 o 
  -1  11   5      127.16      134.80      8.93 o 
   0  11   5       20.63       16.40      2.58 o 
   1  11   5       37.30       32.14      3.16 o 
   2  11   5        0.57       -1.22      1.24 o 
   3  11   5       17.68       20.25      2.57 o 
   4  11   5       42.95       53.43      7.87 o 
   5  11   5       36.52       47.22      3.41 o 
   6  11   5       34.47       40.55      5.41 o 
   7  11   5       41.29       49.60      5.88 o 
   8  11   5       16.71       16.34      4.00 o 
   9  11   5       18.30       19.04      4.23 o 
   1  12   5        1.16        0.57      1.70 o 
   2  12   5       94.86      100.01      7.99 o 
   3  12   5        8.90        6.46      3.06 o 
   4  12   5       33.39       30.67      4.94 o 
   5  12   5        0.80        3.88      2.82 o 
   6  12   5        2.61       -0.12      2.23 o 
   7  12   5      121.24      106.24      8.58 o 
   8  12   5        0.02       -1.76      2.35 o 
  -4 -10   6        8.63       13.17      2.97 o 
  -3 -10   6       45.66       52.63      5.59 o 
  -2 -10   6        6.87        5.12      1.47 o 
  -1 -10   6        0.84        0.10      0.92 o 
   0 -10   6        0.01        0.48      0.95 o 
   1 -10   6       44.92       42.20      2.49 o 
   2 -10   6        8.24        8.98      1.56 o 
   3 -10   6       45.69       47.99      2.65 o 
  -5  -9   6       51.25       51.45      3.24 o 
  -4  -9   6       22.13       21.95      2.27 o 
  -3  -9   6       20.63       22.03      2.20 o 
  -2  -9   6        2.21        1.10      0.90 o 
  -1  -9   6        0.01        0.47      0.86 o 
   0  -9   6      136.98      144.08      4.26 o 
   1  -9   6       23.40       23.59      2.38 o 
   2  -9   6       38.45       42.51      2.39 o 
   3  -9   6       32.17       42.22      2.59 o 
   4  -9   6        0.54       -1.08      1.08 o 
   5  -9   6       22.38       23.87      2.37 o 
  -6  -8   6       31.32       28.90      2.66 o 
  -5  -8   6       13.16       13.54      2.47 o 
  -4  -8   6       30.51       23.81      2.19 o 
  -3  -8   6        0.01        0.18      0.89 o 
  -2  -8   6        0.02       -0.48      0.69 o 
  -1  -8   6      132.99      129.06      6.67 o 
   0  -8   6       28.39       28.26      1.85 o 
   1  -8   6      118.36      107.47      3.50 o 
   2  -8   6       46.93       45.79      2.83 o 
   3  -8   6       49.12       53.87      2.94 o 
   4  -8   6        5.25        5.92      2.09 o 
   5  -8   6       11.67       13.29      1.84 o 
   6  -8   6        0.34        0.88      1.14 o 
  -6  -7   6       70.97       69.87      3.68 o 
  -5  -7   6        1.91        1.87      1.29 o 
  -4  -7   6       33.59       36.94      2.44 o 
  -3  -7   6        2.37        2.42      1.03 o 
  -2  -7   6       17.34       15.13      1.43 o 
  -1  -7   6       55.57       55.42      2.42 o 
   0  -7   6        0.31        0.90      0.70 o 
   1  -7   6       13.67       14.25      1.40 o 
   2  -7   6       66.41       67.09      5.68 o 
   3  -7   6       62.47       67.52      3.13 o 
   4  -7   6        2.15        1.28      1.47 o 
   5  -7   6       41.37       40.51      2.65 o 
   6  -7   6        6.54        4.21      1.33 o 
   7  -7   6        0.25        0.41      1.19 o 
  -7  -6   6       54.27       58.70      3.48 o 
  -6  -6   6       21.24       19.62      2.16 o 
  -5  -6   6       98.41       91.49      3.91 o 
  -4  -6   6        7.46        2.72      1.06 o 
  -3  -6   6       54.58       47.72      3.82 o 
  -2  -6   6        1.78        1.93      0.76 o 
  -1  -6   6       60.03       55.08      2.27 o 
   0  -6   6       66.56       93.93      2.99 o 
   1  -6   6     1018.94      975.42     14.53 o 
   2  -6   6        6.22        7.30      1.38 o 
   3  -6   6       52.01       89.33      5.26 o 
   4  -6   6        2.48        1.98      0.92 o 
   5  -6   6      114.69      114.98      7.10 o 
   6  -6   6        6.14        5.52      1.16 o 
   7  -6   6        2.88        1.97      1.06 o 
   8  -6   6        2.18        0.70      1.06 o 
  -7  -5   6       19.13       21.93      2.30 o 
  -6  -5   6      122.69      131.92      6.47 o 
  -5  -5   6        0.91        1.73      1.00 o 
  -4  -5   6       12.35       13.01      1.32 o 
  -3  -5   6      121.94      111.14      4.91 o 
  -2  -5   6       73.87       68.96      4.03 o 
  -1  -5   6      311.69      284.64      5.64 o 
   0  -5   6      207.36      199.00      4.45 o 
   1  -5   6      210.75      209.23      4.61 o 
   2  -5   6     2076.75     2074.57     31.94 o 
   3  -5   6      233.92      231.99      4.71 o 
   4  -5   6       60.14       50.22      2.06 o 
   5  -5   6       11.72        6.89      1.06 o 
   6  -5   6      199.53      178.16      4.42 o 
   7  -5   6        1.93        1.35      0.91 o 
   8  -5   6        0.12       -0.02      0.94 o 
   9  -5   6       22.20       22.80      2.22 o 
  -7  -4   6        6.28        4.42      1.37 o 
  -6  -4   6        0.87        1.31      1.07 o 
  -5  -4   6        2.36        3.83      1.14 o 
  -4  -4   6      100.06       92.81      3.01 o 
  -3  -4   6      298.22      313.51      7.89 o 
  -2  -4   6       40.10       31.46      2.03 o 
  -1  -4   6      168.46      173.12      4.87 o 
   0  -4   6       35.72       28.99      1.01 o 
   1  -4   6      180.66      165.74      4.39 o 
   2  -4   6      459.58      433.83      8.53 o 
   3  -4   6      169.40      152.74      3.75 o 
   4  -4   6       19.53       16.05      1.13 o 
   5  -4   6      105.10      101.95      2.72 o 
   6  -4   6       46.33       57.25      3.27 o 
   7  -4   6       13.61       15.00      1.42 o 
   8  -4   6       39.32       39.28      2.18 o 
   9  -4   6       71.95       76.02      8.50 o 
  -7  -3   6        0.19        0.28      1.35 o 
  -6  -3   6        9.94        9.07      1.77 o 
  -5  -3   6      275.55      273.03      6.80 o 
  -4  -3   6       93.62       95.86      3.02 o 
  -3  -3   6       65.18       62.73      1.76 o 
  -2  -3   6       77.65       81.17      1.62 o 
  -1  -3   6      466.72      439.70      4.90 o 
   0  -3   6      125.29      118.46      2.21 o 
   1  -3   6       63.13       63.30      2.06 o 
   2  -3   6       35.59       41.20      1.07 o 
   4  -3   6      170.13      170.96      2.82 o 
   5  -3   6      265.47      275.90      4.63 o 
   6  -3   6       28.18       21.75      1.31 o 
   7  -3   6       39.11       38.65      1.75 o 
   8  -3   6       73.60       80.44      2.61 o 
   9  -3   6       57.93       61.24      5.12 o 
  10  -3   6       22.75       24.23      2.34 o 
  -7  -2   6      116.03      121.87      5.65 o 
  -6  -2   6        9.46        8.67      1.42 o 
  -5  -2   6      185.64      176.00      4.34 o 
  -4  -2   6       76.71       80.06      2.39 o 
  -3  -2   6       54.88       54.32      1.61 o 
  -2  -2   6      255.20      266.55      3.72 o 
  -1  -2   6      176.05      145.37      2.22 o 
   0  -2   6       19.52       21.17      0.71 o 
   1  -2   6        6.82        5.42      0.49 o 
   2  -2   6      271.06      262.73      3.42 o 
   3  -2   6        7.21       11.79      0.98 o 
   4  -2   6        0.89        0.31      0.29 o 
   5  -2   6      114.92      120.89      2.37 o 
   6  -2   6       30.16       30.54      1.24 o 
   7  -2   6       94.64       85.89      2.05 o 
   8  -2   6        0.34       -0.21      0.59 o 
   9  -2   6       10.79       12.90      1.29 o 
  10  -2   6       33.49       38.11      2.63 o 
  -7  -1   6       20.92       20.13      2.04 o 
  -6  -1   6        5.02        3.36      1.82 o 
  -5  -1   6        4.56        3.85      0.89 o 
  -4  -1   6     1760.28     1744.08     23.20 o 
  -3  -1   6       15.20       13.16      1.03 o 
  -2  -1   6      621.17      637.18      7.19 o 
  -1  -1   6      609.30      620.54      5.78 o 
   0  -1   6        0.03       -0.02      0.22 o 
   1  -1   6      148.93      126.72      1.90 o 
   2  -1   6        0.34       -0.03      0.21 o 
   3  -1   6        0.30        1.07      0.32 o 
   4  -1   6       12.28       14.16      1.52 o 
   5  -1   6       92.23       85.46      1.90 o 
   6  -1   6       12.48        9.91      0.71 o 
   7  -1   6       95.89       90.38      2.19 o 
   8  -1   6       23.84       24.26      1.19 o 
   9  -1   6      143.10      136.32      5.67 o 
  10  -1   6       15.74       13.32      1.76 o 
  11  -1   6        4.85        4.35      1.47 o 
  -7   0   6        0.09        0.02      1.05 o 
  -6   0   6       44.45       53.11      3.33 o 
  -5   0   6        4.11        4.81      1.15 o 
  -4   0   6      200.46      201.63      5.15 o 
  -3   0   6       30.81       27.83      1.94 o 
  -2   0   6      439.68      432.89      4.86 o 
  -1   0   6      327.48      352.55      3.49 o 
   0   0   6      183.31      200.29      2.54 o 
   1   0   6       11.94       10.02      0.55 o 
   2   0   6      278.02      260.33      3.55 o 
   3   0   6       10.85       21.43      0.88 o 
   4   0   6     1084.55     1147.84     13.96 o 
   5   0   6      302.12      337.66      4.55 o 
   6   0   6       56.74       54.51      1.48 o 
   7   0   6      275.22      264.60      4.51 o 
   8   0   6       81.56       90.55      2.43 o 
   9   0   6       63.39       64.17      2.09 o 
  10   0   6       57.74       49.95      2.82 o 
  11   0   6       29.41       26.51      2.45 o 
  -7   1   6       61.86       61.03      4.10 o 
  -6   1   6       10.57       10.48      1.55 o 
  -5   1   6       40.12       30.71      2.12 o 
  -4   1   6       34.33       32.21      2.16 o 
  -3   1   6      681.69      646.42     12.57 o 
  -2   1   6      676.74      672.03      7.47 o 
  -1   1   6       43.33       48.22      1.48 o 
   0   1   6        0.38        0.99      0.26 o 
   1   1   6       72.44       63.44      1.36 o 
   2   1   6       66.00       50.76      1.16 o 
   3   1   6      107.39       99.56      2.53 o 
   4   1   6      129.00      130.86      2.13 o 
   5   1   6     1146.19     1161.53     12.85 o 
   6   1   6       33.63       35.49      1.28 o 
   7   1   6      393.33      391.49      5.93 o 
   8   1   6      207.39      199.04      3.88 o 
   9   1   6      103.07       97.75      3.00 o 
  10   1   6       31.53       34.41      1.96 o 
  11   1   6        0.00       -0.71      1.45 o 
  -7   2   6       28.30       25.70      2.99 o 
  -6   2   6       10.74       18.21      2.44 o 
  -5   2   6       69.10       61.67      5.76 o 
  -4   2   6       73.27       72.89      2.88 o 
  -3   2   6       12.24       14.91      1.39 o 
  -2   2   6       84.66       84.88      2.48 o 
  -1   2   6      146.07      155.92      2.41 o 
   0   2   6        3.11        1.42      0.25 o 
   1   2   6      293.90      274.65      3.21 o 
   2   2   6      377.57      462.40      5.30 o 
   3   2   6        9.98       16.57      0.73 o 
   4   2   6     1485.37     1464.38     15.72 o 
   5   2   6      889.16      891.95     10.10 o 
   6   2   6      334.25      338.58      5.06 o 
   7   2   6      109.75      111.84      2.49 o 
   8   2   6      220.46      213.60      3.99 o 
   9   2   6        5.44        4.45      1.07 o 
  10   2   6        2.16        1.35      1.24 o 
  11   2   6        0.08       -0.56      1.29 o 
  -6   3   6        8.52       12.63      2.19 o 
  -5   3   6       41.33       38.21      4.00 o 
  -4   3   6        0.50        0.31      1.06 o 
  -3   3   6      206.81      185.84      6.00 o 
  -2   3   6      170.88      165.18      3.66 o 
  -1   3   6        1.16        1.99      0.48 o 
   0   3   6       27.74       31.09      0.99 o 
   1   3   6      128.82      133.66      1.99 o 
   2   3   6      347.78      335.83      3.79 o 
   3   3   6      470.05      508.79      5.56 o 
   4   3   6      355.37      326.90      4.54 o 
   5   3   6        4.40        1.36      0.36 o 
   6   3   6       88.36       84.42      1.92 o 
   7   3   6      328.44      326.12      5.99 o 
   8   3   6       86.71       94.03      2.86 o 
   9   3   6      101.62      117.22      4.00 o 
  10   3   6       73.06       72.69      7.40 o 
  11   3   6       16.03       18.10      2.59 o 
  -6   4   6        4.61        5.80      1.81 o 
  -5   4   6       19.04       11.74      2.00 o 
  -4   4   6        4.97        6.80      1.55 o 
  -3   4   6      205.53      185.10      6.11 o 
  -2   4   6      635.40      612.61     10.69 o 
  -1   4   6       65.81       57.92      3.24 o 
   0   4   6        4.71        4.95      0.51 o 
   1   4   6      323.19      314.83      3.85 o 
   2   4   6      175.31      176.54      2.76 o 
   3   4   6      262.80      270.11      3.26 o 
   4   4   6       10.39        6.90      0.62 o 
   5   4   6        2.39        2.11      0.54 o 
   6   4   6      160.91      168.88      3.68 o 
   7   4   6      113.23      120.39      3.16 o 
   8   4   6        2.76        2.41      0.88 o 
   9   4   6        0.43        0.29      0.84 o 
  10   4   6       11.12       14.86      2.12 o 
  11   4   6        6.88        7.40      2.70 o 
  -6   5   6        0.03        1.00      1.55 o 
  -5   5   6      160.67      167.91      6.64 o 
  -4   5   6        2.55        3.08      1.41 o 
  -3   5   6       16.67       11.46      1.75 o 
  -2   5   6       16.73       14.25      2.35 o 
  -1   5   6     1184.83     1179.76     13.37 o 
   0   5   6      146.13      149.38      2.36 o 
   1   5   6      224.65      220.79      3.04 o 
   2   5   6       78.28       80.89      1.35 o 
   3   5   6       82.56       63.39      1.43 o 
   4   5   6       15.62        8.98      0.73 o 
   5   5   6      406.70      434.18      7.10 o 
   6   5   6      115.83      116.44      2.98 o 
   7   5   6       62.05       51.57      2.02 o 
   8   5   6       36.17       30.12      2.67 o 
   9   5   6       60.71       54.74      3.73 o 
  10   5   6       80.03       80.01      5.41 o 
  11   5   6        1.33       -0.03      1.47 o 
  -5   6   6        0.78        0.82      1.43 o 
  -4   6   6        0.20        1.06      1.29 o 
  -3   6   6       84.07       75.16      4.58 o 
  -2   6   6       42.92       39.91      2.68 o 
  -1   6   6        0.00       -0.16      0.68 o 
   0   6   6      372.97      367.36      5.28 o 
   1   6   6      866.22      855.07      9.41 o 
   2   6   6      455.35      499.06      6.62 o 
   3   6   6      482.37      484.46      7.01 o 
   4   6   6      216.72      204.85      3.63 o 
   5   6   6       15.42       13.18      1.00 o 
   6   6   6      285.80      318.86      5.93 o 
   7   6   6        0.38       -0.09      0.67 o 
   8   6   6        1.39        3.89      0.97 o 
   9   6   6       12.25       14.80      1.66 o 
  10   6   6      168.17      152.10      6.06 o 
  11   6   6        1.02        0.88      1.50 o 
  -4   7   6       26.90       26.61      2.76 o 
  -3   7   6       19.10       17.68      2.26 o 
  -2   7   6       32.91       31.71      3.76 o 
  -1   7   6       44.64       42.55      3.82 o 
   0   7   6       17.04       17.75      2.46 o 
   1   7   6      782.34      749.18     10.52 o 
   2   7   6        0.19       -0.05      0.51 o 
   3   7   6       45.86       44.61      1.74 o 
   4   7   6      233.47      214.80      4.61 o 
   5   7   6        0.01        0.55      0.53 o 
   6   7   6       18.94       14.95      1.36 o 
   7   7   6       73.71       75.79      2.97 o 
   8   7   6       21.64       23.37      1.84 o 
   9   7   6       31.96       40.54      2.50 o 
  10   7   6       24.27       31.61      3.70 o 
  11   7   6       77.89       84.05      4.72 o 
  -4   8   6        0.51       -0.12      1.44 o 
  -3   8   6       24.65       30.44      2.96 o 
  -2   8   6       38.00       39.40      3.05 o 
  -1   8   6        0.01       -0.77      1.02 o 
   0   8   6       62.87       66.22      2.86 o 
   1   8   6        9.36       13.25      1.46 o 
   2   8   6        6.77        5.35      1.07 o 
   3   8   6       42.37       36.67      1.89 o 
   4   8   6       96.37       89.82      4.59 o 
   5   8   6      250.52      255.19      6.23 o 
   6   8   6       49.68       46.20      3.82 o 
   7   8   6       77.13       75.52      4.12 o 
   8   8   6      101.03      106.43      3.83 o 
   9   8   6       33.07       40.47      5.35 o 
  10   8   6        3.93        5.01      1.62 o 
  11   8   6       10.69        6.81      2.06 o 
  -3   9   6       28.37       27.71      2.96 o 
  -2   9   6       60.18       63.71      3.92 o 
  -1   9   6        5.26        1.29      2.00 o 
   0   9   6       54.56       60.81      3.78 o 
   1   9   6        3.57        5.92      1.70 o 
   2   9   6       37.58       40.61      2.43 o 
   3   9   6       89.11       86.32      3.43 o 
   4   9   6        2.09        0.99      0.88 o 
   5   9   6        9.77        5.94      1.24 o 
   6   9   6      256.51      281.05      8.80 o 
   7   9   6       19.00       18.52      2.36 o 
   8   9   6       25.75       29.97      4.35 o 
   9   9   6       39.89       39.50      3.11 o 
  10   9   6       10.34       11.38      2.11 o 
  -1  10   6        0.38       -0.12      2.12 o 
   0  10   6      120.09      111.88      7.64 o 
   1  10   6       14.46       13.67      2.24 o 
   2  10   6      281.53      267.30      8.60 o 
   3  10   6       58.86       57.13      3.78 o 
   4  10   6       13.96       14.92      2.11 o 
   5  10   6        0.15       -0.95      0.95 o 
   6  10   6      179.18      169.00      9.87 o 
   7  10   6        5.79        5.29      2.47 o 
   8  10   6        2.23        2.00      2.00 o 
   9  10   6       69.92       77.68      7.05 o 
  10  10   6        0.99       -0.24      2.12 o 
   0  11   6       31.29       35.61      4.82 o 
   1  11   6        0.66       -0.48      1.41 o 
   2  11   6        6.59        5.06      1.82 o 
   3  11   6       26.95       27.58      2.91 o 
   4  11   6        1.89        3.06      1.58 o 
   5  11   6       77.49       71.38      4.32 o 
   6  11   6       37.60       43.72      5.52 o 
   7  11   6        4.63        3.41      2.59 o 
   8  11   6       54.94       66.28      6.70 o 
   9  11   6       41.11       40.19      5.52 o 
   2  12   6       17.01       20.95      2.94 o 
   3  12   6       55.22       55.54      4.19 o 
   4  12   6        1.05        0.56      1.50 o 
   5  12   6       10.67       11.75      3.64 o 
   6  12   6       50.73       42.43      5.76 o 
   7  12   6       20.93       21.04      4.58 o 
  -2 -10   7        9.58       12.22      2.13 o 
  -1 -10   7       41.54       44.64      2.83 o 
   0 -10   7       43.63       41.58      3.45 o 
   1 -10   7        0.35        1.24      1.12 o 
   2 -10   7       22.42       28.21      4.23 o 
  -4  -9   7        1.77        3.98      1.53 o 
  -3  -9   7        4.82        7.49      1.72 o 
  -2  -9   7       13.05       13.75      1.91 o 
  -1  -9   7       37.93       33.44      2.58 o 
   0  -9   7        0.00       -0.03      0.90 o 
   1  -9   7        1.83        1.91      1.02 o 
   2  -9   7       41.67       38.47      2.88 o 
   3  -9   7       14.77       17.10      1.81 o 
   4  -9   7       35.12       35.20      2.76 o 
  -5  -8   7      116.19      123.31      5.06 o 
  -4  -8   7        2.55        6.09      1.51 o 
  -3  -8   7        0.21        0.38      0.99 o 
  -2  -8   7        3.94        2.81      1.61 o 
  -1  -8   7       16.38       17.42      1.69 o 
   0  -8   7        1.39        1.90      0.91 o 
   1  -8   7       50.24       45.73      3.16 o 
   2  -8   7        0.92       -0.25      0.78 o 
   3  -8   7        0.16       -0.80      0.91 o 
   4  -8   7       65.60       65.06      7.91 o 
   5  -8   7        0.55       -0.53      1.07 o 
  -5  -7   7        2.10        2.22      1.35 o 
  -4  -7   7       31.19       26.24      2.89 o 
  -3  -7   7       83.19       77.81      3.48 o 
  -2  -7   7       15.83       12.04      1.44 o 
  -1  -7   7       34.00       33.92      2.36 o 
   1  -7   7       56.33       54.22      2.50 o 
   2  -7   7       17.77       11.57      1.37 o 
   3  -7   7       29.37       26.85      2.19 o 
   4  -7   7      132.90      134.55      8.31 o 
   5  -7   7       29.33       28.78      3.21 o 
   6  -7   7       38.11       30.17      2.53 o 
   7  -7   7       28.74       33.54      2.84 o 
  -6  -6   7        2.94        1.68      1.31 o 
  -5  -6   7       14.75       15.02      1.99 o 
  -4  -6   7        0.33        0.21      1.19 o 
  -3  -6   7       41.19       37.94      2.53 o 
  -2  -6   7      238.63      217.18      5.12 o 
  -1  -6   7       18.27       16.88      1.71 o 
   0  -6   7       13.89       14.98      1.66 o 
   1  -6   7       27.29       25.50      1.73 o 
   2  -6   7      624.77      588.80     11.59 o 
   3  -6   7       42.64       41.14      2.45 o 
   4  -6   7       32.12       35.08      3.84 o 
   5  -6   7        0.64        0.39      0.95 o 
   6  -6   7        4.26        3.12      1.22 o 
   7  -6   7      123.49      143.18      5.70 o 
  -6  -5   7        8.32       10.06      1.95 o 
  -5  -5   7        0.06        0.36      0.99 o 
  -4  -5   7       24.03       23.75      2.12 o 
  -3  -5   7       45.45       52.38      2.68 o 
  -2  -5   7      341.62      322.56      9.51 o 
  -1  -5   7        6.93        4.57      1.17 o 
   0  -5   7       28.49       24.96      1.67 o 
   1  -5   7      553.73      538.65      9.16 o 
   2  -5   7      194.12      182.12      5.11 o 
   3  -5   7       18.86       14.91      1.59 o 
   4  -5   7       11.61       12.25      1.51 o 
   5  -5   7       37.99       36.95      2.66 o 
   6  -5   7        0.57        1.53      0.85 o 
   7  -5   7       28.70       24.48      1.90 o 
   8  -5   7        4.21        4.17      1.22 o 
  -7  -4   7        1.52        2.37      1.42 o 
  -6  -4   7       13.28       12.72      1.89 o 
  -5  -4   7        0.07       -0.37      0.90 o 
  -4  -4   7       38.62       40.42      2.80 o 
  -3  -4   7       19.51       16.01      1.57 o 
  -2  -4   7       24.97       21.72      1.51 o 
  -1  -4   7      291.96      281.80      5.65 o 
   0  -4   7      165.38      156.35      3.87 o 
   1  -4   7      393.56      377.96      6.89 o 
   2  -4   7      562.60      537.09     12.65 o 
   3  -4   7      205.04      188.77      4.43 o 
   4  -4   7       23.68       24.14      1.62 o 
   5  -4   7        2.67        0.48      0.59 o 
   6  -4   7        0.01       -0.10      0.60 o 
   7  -4   7       16.70       13.23      1.30 o 
   8  -4   7       34.81       36.82      3.17 o 
   9  -4   7       54.04       56.23      3.19 o 
  -7  -3   7        3.10        1.86      1.82 o 
  -6  -3   7       13.40       16.19      2.03 o 
  -5  -3   7       57.86       53.76      2.98 o 
  -4  -3   7       12.04       12.59      1.39 o 
  -3  -3   7        0.74        1.25      0.70 o 
  -2  -3   7       67.83       71.00      2.16 o 
  -1  -3   7        2.27        3.63      0.53 o 
   0  -3   7      187.72      172.41      3.01 o 
   1  -3   7      222.49      210.64      3.12 o 
   2  -3   7      338.85      335.12      5.26 o 
   3  -3   7      347.07      351.53      5.49 o 
   4  -3   7        9.47       11.58      1.46 o 
   5  -3   7       74.69       88.96      2.86 o 
   6  -3   7       15.93       12.57      1.26 o 
   7  -3   7       11.54       11.76      1.17 o 
   8  -3   7       11.03        9.58      1.19 o 
   9  -3   7        2.52        2.76      1.00 o 
  10  -3   7       23.90       23.60      2.29 o 
  -7  -2   7        7.51        7.71      2.00 o 
  -6  -2   7       57.89       70.69      7.76 o 
  -5  -2   7       98.20       95.23      3.86 o 
  -4  -2   7       36.63       36.09      2.02 o 
  -3  -2   7        2.49        1.68      0.66 o 
  -2  -2   7       99.86      110.63      2.42 o 
  -1  -2   7        1.46        1.03      0.37 o 
   0  -2   7       91.79       89.99      2.30 o 
   1  -2   7      161.20      157.17      3.35 o 
   2  -2   7       49.94       48.96      1.21 o 
   3  -2   7      339.93      315.21      4.06 o 
   4  -2   7        0.02        0.23      0.36 o 
   5  -2   7       36.11       33.93      1.43 o 
   6  -2   7       19.80       15.78      1.09 o 
   7  -2   7        0.78       -0.04      0.69 o 
   8  -2   7        3.81        3.69      0.92 o 
   9  -2   7      121.88      126.12      4.76 o 
  10  -2   7        0.29       -0.61      1.08 o 
  -7  -1   7       39.73       43.55      3.61 o 
  -6  -1   7       70.77       78.61      4.13 o 
  -5  -1   7       44.04       50.95      2.73 o 
  -4  -1   7        0.56        1.10      0.93 o 
  -3  -1   7      258.79      254.76      4.70 o 
  -2  -1   7       94.43      100.21      3.04 o 
  -1  -1   7        9.21       12.72      0.68 o 
   0  -1   7       46.96       39.78      1.06 o 
   1  -1   7       29.58       34.19      1.06 o 
   2  -1   7        6.60        5.16      0.48 o 
   3  -1   7       46.63       52.23      1.39 o 
   4  -1   7       52.12       53.68      1.45 o 
   5  -1   7      177.70      176.17      3.06 o 
   6  -1   7       53.61       45.37      1.49 o 
   7  -1   7      106.90      119.59      2.61 o 
   8  -1   7       15.12       11.31      0.97 o 
   9  -1   7      176.50      176.64      4.09 o 
  10  -1   7        6.51        6.64      1.19 o 
  -7   0   7       27.80       31.57      5.52 o 
  -6   0   7       34.78       32.55      2.44 o 
  -5   0   7       29.48       32.78      2.26 o 
  -4   0   7        2.07        3.61      1.05 o 
  -3   0   7      260.66      274.12      4.94 o 
  -2   0   7        6.24        7.90      0.76 o 
  -1   0   7        9.67        7.65      0.60 o 
   0   0   7        0.55        9.54      1.35 o 
   1   0   7       19.51       18.00      0.71 o 
   2   0   7      149.84      174.38      2.62 o 
   3   0   7        4.07        3.51      0.51 o 
   4   0   7       24.66       28.97      1.13 o 
   5   0   7       64.52       67.09      1.80 o 
   6   0   7      367.02      393.83      6.49 o 
   7   0   7       55.59       58.24      1.82 o 
   8   0   7       63.19       60.55      2.19 o 
   9   0   7      103.22      102.46      3.22 o 
  10   0   7      167.56      172.08      4.11 o 
  11   0   7        0.53       -0.18      1.50 o 
  -6   1   7       34.11       36.94      3.23 o 
  -5   1   7       76.62       79.56      3.79 o 
  -4   1   7       77.05       74.83      3.07 o 
  -3   1   7       36.88       39.83      2.17 o 
  -2   1   7       98.86      104.78      2.64 o 
  -1   1   7        0.75        1.89      0.45 o 
   0   1   7      429.03      414.16      5.05 o 
   1   1   7      334.12      358.98      4.21 o 
   2   1   7        0.31        0.60      0.30 o 
   3   1   7       41.61       51.65      1.35 o 
   4   1   7      820.44      828.99     10.66 o 
   5   1   7        1.14        1.78      0.45 o 
   6   1   7       71.95       64.88      1.76 o 
   7   1   7       41.28       47.59      2.04 o 
   8   1   7        2.28        1.78      0.61 o 
   9   1   7      114.33      126.22      3.68 o 
  10   1   7       40.04       40.07      4.94 o 
  11   1   7        9.96       11.24      2.28 o 
  -6   2   7        0.42        0.73      2.06 o 
  -5   2   7       16.10       15.16      2.20 o 
  -4   2   7       11.13        9.27      1.94 o 
  -3   2   7        9.22       12.61      1.36 o 
  -2   2   7       42.58       34.88      1.71 o 
  -1   2   7      481.81      459.48      6.05 o 
   0   2   7       12.01       12.65      0.62 o 
   1   2   7       21.49       16.79      0.93 o 
   2   2   7      264.17      285.54      3.50 o 
   3   2   7      467.60      433.80      6.11 o 
   4   2   7      298.67      302.87      4.98 o 
   5   2   7      335.16      322.00      6.68 o 
   6   2   7       21.08       18.07      0.93 o 
   7   2   7       69.13       66.46      1.88 o 
   8   2   7      108.12      111.00      3.18 o 
   9   2   7        0.20        0.02      0.85 o 
  10   2   7       55.27       57.06      5.64 o 
  11   2   7        3.43        3.53      1.79 o 
  -6   3   7       34.06       34.75      3.33 o 
  -5   3   7        9.04       12.72      2.94 o 
  -4   3   7       15.17       13.35      1.97 o 
  -3   3   7       42.29       39.36      2.73 o 
  -2   3   7        0.80        2.06      1.08 o 
  -1   3   7      496.76      492.11      7.02 o 
   0   3   7        6.54        9.16      0.73 o 
   1   3   7      143.17      150.11      2.35 o 
   2   3   7      471.96      466.67      5.44 o 
   3   3   7      225.64      236.50      3.36 o 
   4   3   7      141.56      148.49      2.72 o 
   5   3   7      295.93      302.67      5.26 o 
   6   3   7      337.58      326.07      5.79 o 
   7   3   7       14.80       17.40      1.23 o 
   8   3   7       81.27       79.68      3.07 o 
   9   3   7       57.62       56.19      2.75 o 
  10   3   7       44.67       41.11      3.24 o 
  11   3   7        1.95        1.59      1.45 o 
  -5   4   7        0.73        1.47      1.41 o 
  -4   4   7       29.03       27.74      2.68 o 
  -3   4   7       21.40       21.28      3.06 o 
  -2   4   7       26.74       25.60      2.20 o 
  -1   4   7       23.05       18.34      1.86 o 
   0   4   7        0.03       -0.44      0.44 o 
   1   4   7       30.04       25.01      0.90 o 
   2   4   7       56.71       58.52      1.60 o 
   3   4   7      436.34      423.17      6.28 o 
   4   4   7       15.50       14.32      0.75 o 
   5   4   7      270.32      256.99      4.71 o 
   6   4   7      231.62      220.49      4.58 o 
   7   4   7       63.34       52.75      2.02 o 
   8   4   7        1.38        0.66      0.73 o 
   9   4   7      107.48       99.97      3.70 o 
  10   4   7      162.68      153.21      6.10 o 
  11   4   7        0.58       -1.04      1.41 o 
  -5   5   7        1.65        2.91      1.58 o 
  -4   5   7      234.58      238.71     14.16 o 
  -3   5   7       32.86       31.77      4.94 o 
  -2   5   7        8.91        4.87      1.30 o 
  -1   5   7       39.22       37.81      2.54 o 
   0   5   7      144.80      140.09      3.41 o 
   1   5   7        3.40        4.09      1.06 o 
   2   5   7       27.82       25.61      2.10 o 
   3   5   7      125.78      119.43      2.65 o 
   4   5   7       44.85       45.05      2.25 o 
   5   5   7      618.03      594.19      9.14 o 
   6   5   7      441.12      408.29      7.02 o 
   7   5   7       50.86       40.19      2.05 o 
   8   5   7        2.40        4.37      1.01 o 
   9   5   7       82.89       77.92      3.63 o 
  10   5   7        9.43        7.26      1.82 o 
  11   5   7       32.42       32.03      3.03 o 
  -4   6   7       63.74       61.50      3.95 o 
  -3   6   7       10.83        9.36      2.29 o 
  -2   6   7       14.54       15.12      1.10 o 
  -1   6   7      153.76      153.08      5.31 o 
   0   6   7      124.84      118.05      4.14 o 
   1   6   7        0.06        1.78      1.25 o 
   2   6   7       42.29       38.09      1.15 o 
   3   6   7      115.59      123.32      2.41 o 
   4   6   7        1.03        1.47      0.58 o 
   5   6   7        1.47        2.84      0.76 o 
   6   6   7      134.88      128.31      3.67 o 
   7   6   7        0.16        0.60      0.72 o 
   8   6   7        1.34        2.70      0.95 o 
   9   6   7        9.85        9.35      1.84 o 
  10   6   7       11.00        6.71      1.82 o 
  11   6   7      106.48      111.69      6.93 o 
  -4   7   7       51.03       52.41      3.81 o 
  -3   7   7       66.37       69.68      7.46 o 
  -2   7   7       22.41       24.20      3.41 o 
  -1   7   7        0.44       -0.59      0.75 o 
   0   7   7       38.69       45.68      1.78 o 
   1   7   7      224.49      218.16      7.99 o 
   2   7   7        0.28       -0.05      0.65 o 
   3   7   7       83.17       81.63      2.89 o 
   4   7   7      632.35      650.66     11.94 o 
   5   7   7       42.79       40.37      2.76 o 
   6   7   7       89.62       96.45      3.14 o 
   8   7   7       28.45       36.19      2.24 o 
   9   7   7       32.83       29.72      2.64 o 
  10   7   7        1.52        0.23      1.94 o 
  11   7   7       17.40       28.80      3.11 o 
  -3   8   7       32.27       32.67      4.29 o 
  -2   8   7       42.22       42.25      6.58 o 
  -1   8   7       86.35       91.55      7.05 o 
   0   8   7       58.46       75.10      5.99 o 
   1   8   7        9.08        9.65      1.29 o 
   2   8   7       25.07       36.63      2.09 o 
   3   8   7        2.23        3.27      0.91 o 
   4   8   7        2.65        1.54      0.78 o 
   5   8   7      280.29      258.83      6.31 o 
   6   8   7       21.97       22.60      3.29 o 
   7   8   7       78.30       74.06      4.05 o 
   8   8   7       81.91       72.72      3.81 o 
   9   8   7       72.69       70.20      6.05 o 
  10   8   7        5.59        6.39      2.35 o 
  11   8   7       13.25       10.22      2.23 o 
  -2   9   7        5.40        5.29      3.29 o 
  -1   9   7       85.82       95.78      7.52 o 
   0   9   7       17.48       16.10      3.53 o 
   1   9   7       18.92       16.91      2.28 o 
   2   9   7      129.26      129.12      5.57 o 
   3   9   7        0.58        2.77      1.32 o 
   4   9   7       16.33        8.34      1.34 o 
   5   9   7      219.96      216.82      5.86 o 
   6   9   7        0.23        0.00      1.53 o 
   7   9   7       26.75       29.62      4.35 o 
   8   9   7       21.94       23.15      4.00 o 
   9   9   7        0.07       -0.12      1.76 o 
  10   9   7        5.54        7.76      2.82 o 
  -1  10   7        4.82        3.41      2.59 o 
   0  10   7        2.22        3.41      2.47 o 
   1  10   7       58.29       59.07      3.99 o 
   2  10   7       16.39       15.10      2.32 o 
   3  10   7        1.29        2.47      1.44 o 
   4  10   7       24.59       28.54      2.82 o 
   5  10   7       55.85       64.98      4.06 o 
   6  10   7       34.82       29.26      4.23 o 
   7  10   7       28.73       22.92      4.11 o 
   8  10   7       58.14       47.71      5.64 o 
   9  10   7        0.34       -1.53      1.76 o 
   1  11   7       11.47       18.22      3.88 o 
   2  11   7        0.10       -0.78      1.37 o 
   3  11   7        0.69        0.57      1.44 o 
   4  11   7        3.33        1.83      2.06 o 
   5  11   7        1.10        2.82      1.67 o 
   6  11   7       42.69       35.14      4.94 o 
   7  11   7       12.00        9.99      3.29 o 
   8  11   7      115.06      132.10      9.40 o 
   3  12   7       14.85       11.88      2.82 o 
   4  12   7       14.18       15.19      2.58 o 
   5  12   7        0.05       -0.86      1.62 o 
   6  12   7       20.64       24.68      4.70 o 
   7  12   7        2.49       -0.24      2.47 o 
  -2  -9   8        0.01       -0.67      1.19 o 
  -1  -9   8       33.93       42.34      2.61 o 
   0  -9   8       30.25       31.45      2.36 o 
   1  -9   8        0.22        0.36      0.98 o 
   2  -9   8        1.50        2.26      1.16 o 
   3  -9   8       22.94       25.18      2.19 o 
  -3  -8   8       24.08       32.41      2.67 o 
  -2  -8   8        0.03       -0.21      0.92 o 
  -1  -8   8       17.85       18.95      2.28 o 
   0  -8   8        3.04        5.89      1.26 o 
   1  -8   8       45.83       45.84      4.61 o 
   2  -8   8       79.15       72.11      3.17 o 
   3  -8   8       30.58       34.70      2.37 o 
   4  -8   8       27.42       35.49      2.78 o 
   5  -8   8       10.86       11.41      1.90 o 
  -4  -7   8        0.03        0.32      1.37 o 
  -3  -7   8       55.65       62.53      3.37 o 
  -2  -7   8        0.21       -0.15      0.81 o 
  -1  -7   8        9.90        8.31      1.30 o 
   0  -7   8       30.17       30.90      2.11 o 
   1  -7   8       29.13       28.66      2.02 o 
   2  -7   8      198.44      180.16      6.89 o 
   3  -7   8      537.90      521.37     11.22 o 
   4  -7   8        6.50        6.88      1.57 o 
   5  -7   8       57.07       67.99      3.56 o 
   6  -7   8       27.77       20.10      2.46 o 
  -5  -6   8       11.39       14.96      2.14 o 
  -4  -6   8       26.93       29.53      2.58 o 
  -3  -6   8      132.09      127.85      5.12 o 
  -2  -6   8       17.76       20.64      1.75 o 
  -1  -6   8       20.92       20.02      1.68 o 
   0  -6   8       55.15       50.85      2.45 o 
   1  -6   8       27.21       28.93      1.93 o 
   2  -6   8        0.57        1.22      0.81 o 
   3  -6   8      240.87      219.86      6.18 o 
   4  -6   8        2.42        1.19      1.03 o 
   5  -6   8       24.33       28.45      2.94 o 
   6  -6   8       34.06       34.36      2.62 o 
   7  -6   8        0.20        1.99      1.49 o 
  -5  -5   8       55.07       60.06      3.44 o 
  -4  -5   8       62.43       70.91      3.56 o 
  -3  -5   8       74.14       71.69      4.15 o 
  -2  -5   8        0.00        0.36      0.73 o 
  -1  -5   8        8.00        6.35      1.11 o 
   0  -5   8       76.13       73.63      3.12 o 
   1  -5   8       15.45       15.56      1.46 o 
   2  -5   8        9.96        8.04      1.36 o 
   3  -5   8       26.24       30.00      2.17 o 
   4  -5   8        0.12        0.20      0.84 o 
   5  -5   8      140.64      132.61      5.00 o 
   6  -5   8       34.04       31.54      2.79 o 
   7  -5   8        0.34        0.56      1.07 o 
   8  -5   8        4.04        2.32      1.10 o 
  -6  -4   8       52.14       53.76      3.39 o 
  -5  -4   8       85.24       96.87      4.22 o 
  -4  -4   8       84.00       82.65      3.71 o 
  -3  -4   8       36.78       35.55      3.51 o 
  -2  -4   8       88.45       81.00      2.91 o 
  -1  -4   8       76.19       69.96      4.85 o 
   0  -4   8      123.67      109.45      3.32 o 
   1  -4   8        4.25        2.58      0.90 o 
   2  -4   8       18.59       15.04      2.13 o 
   3  -4   8       47.70       48.63      4.29 o 
   4  -4   8        2.79        7.31      1.07 o 
   5  -4   8       29.26       31.96      1.96 o 
   6  -4   8       55.57       61.49      2.35 o 
   7  -4   8        2.42        0.31      0.77 o 
   8  -4   8        1.27        1.14      0.89 o 
   9  -4   8        2.15        3.52      1.29 o 
  -6  -3   8       21.41       21.95      2.37 o 
  -5  -3   8        9.13        5.65      1.54 o 
  -4  -3   8      130.14      141.87      5.63 o 
  -3  -3   8       94.56       94.61      3.73 o 
  -2  -3   8        1.39        0.64      0.78 o 
  -1  -3   8      638.63      604.65      9.88 o 
   0  -3   8      332.62      306.21      6.04 o 
   1  -3   8        3.66        5.04      0.84 o 
   2  -3   8      496.35      478.28      8.30 o 
   3  -3   8        0.02        0.25      0.64 o 
   4  -3   8        1.90        1.46      0.70 o 
   5  -3   8        7.80       10.33      1.19 o 
   6  -3   8        5.98        4.04      0.99 o 
   7  -3   8        0.47        1.77      0.79 o 
   8  -3   8       29.72       26.77      2.49 o 
   9  -3   8        4.02        2.17      1.00 o 
  -6  -2   8        3.22        4.05      1.69 o 
  -5  -2   8        3.00        2.71      1.26 o 
  -4  -2   8       10.34       10.51      1.76 o 
  -3  -2   8       86.80       82.41      2.90 o 
  -2  -2   8        1.21        0.81      0.59 o 
  -1  -2   8       63.91       66.49      1.88 o 
   0  -2   8      287.35      280.31      3.72 o 
   1  -2   8       17.65       17.37      1.31 o 
   2  -2   8      670.05      643.92      9.00 o 
   3  -2   8        9.28        8.97      1.00 o 
   4  -2   8      628.89      620.09     10.12 o 
   5  -2   8        6.31        2.98      0.83 o 
   6  -2   8       89.87       85.21      3.68 o 
   7  -2   8        0.77        0.19      0.70 o 
   8  -2   8      123.29      123.51      3.78 o 
   9  -2   8        3.02        3.51      1.03 o 
  10  -2   8      170.70      182.54      4.89 o 
  -6  -1   8        0.09        1.60      1.45 o 
  -5  -1   8        0.98        1.19      1.24 o 
  -4  -1   8       86.09       84.52      3.02 o 
  -3  -1   8       69.40       71.40      2.66 o 
  -2  -1   8        1.26        0.10      0.65 o 
  -1  -1   8      217.84      226.07      3.29 o 
   0  -1   8      131.13      129.84      2.43 o 
   1  -1   8        1.09        1.27      0.40 o 
   2  -1   8       54.50       44.32      1.33 o 
   3  -1   8      129.40      126.87      2.29 o 
   4  -1   8      141.10      147.36      2.78 o 
   5  -1   8      112.84      112.05      2.39 o 
   6  -1   8      109.21      117.52      3.84 o 
   7  -1   8      158.16      154.29      4.00 o 
   8  -1   8       11.54       16.21      1.49 o 
   9  -1   8       28.28       29.97      2.04 o 
  10  -1   8        0.77       -0.84      0.84 o 
  -6   0   8      176.19      197.91     24.03 o 
  -5   0   8        1.02        1.32      1.10 o 
  -4   0   8       98.97      102.23      3.82 o 
  -3   0   8        2.89        2.90      0.90 o 
  -2   0   8      213.86      219.28      5.79 o 
  -1   0   8       52.02       55.54      1.46 o 
   0   0   8       35.18       39.54      1.20 o 
   1   0   8       95.90       86.52      1.75 o 
   2   0   8        1.54        4.16      0.55 o 
   3   0   8        1.53        3.74      0.57 o 
   4   0   8       17.61       19.70      1.04 o 
   5   0   8      259.00      248.58      4.25 o 
   6   0   8       63.95       64.75      2.18 o 
   7   0   8       46.22       51.29      2.43 o 
   8   0   8       88.50       94.23      2.41 o 
   9   0   8       54.83       65.24      3.87 o 
  10   0   8        4.79        3.10      2.03 o 
  11   0   8       43.31       48.14      4.23 o 
  -6   1   8       16.07       15.69      2.48 o 
  -5   1   8        6.45        3.87      1.70 o 
  -4   1   8       51.58       55.36      3.57 o 
  -3   1   8      169.75      173.57      4.93 o 
  -2   1   8      431.05      421.56      7.34 o 
  -1   1   8        8.04        7.64      0.71 o 
   0   1   8        9.63        9.63      0.93 o 
   1   1   8      136.11      126.21      2.16 o 
   2   1   8       66.07       65.42      1.69 o 
   3   1   8       57.81       58.07      1.43 o 
   4   1   8      194.33      197.99      3.55 o 
   5   1   8      280.87      264.76      4.93 o 
   6   1   8       74.40       68.46      3.85 o 
   7   1   8       53.25       52.78      1.71 o 
   8   1   8      134.72      138.72      3.63 o 
   9   1   8       35.48       37.79      5.76 o 
  10   1   8        0.26       -0.45      1.12 o 
  11   1   8        0.01       -0.99      0.99 o 
  -5   2   8        8.06        5.89      3.17 o 
  -4   2   8       26.89       27.82      2.73 o 
  -3   2   8       52.19       61.78      5.29 o 
  -2   2   8     1269.24     1234.33     19.99 o 
  -1   2   8      202.17      201.44      3.89 o 
   0   2   8       34.76       31.38      1.32 o 
   1   2   8      132.20      135.93      2.23 o 
   2   2   8       16.74       20.26      0.88 o 
   3   2   8       10.96       10.56      0.74 o 
   4   2   8       43.91       44.17      1.62 o 
   5   2   8       10.14        7.43      0.88 o 
   6   2   8      106.36      108.41      2.69 o 
   7   2   8      168.42      165.99      3.80 o 
   8   2   8       66.03       64.96      2.73 o 
   9   2   8        0.26        0.14      0.99 o 
  10   2   8        2.52        0.82      1.33 o 
  11   2   8        0.93        0.72      1.45 o 
  -5   3   8        9.05        9.05      2.11 o 
  -4   3   8        9.97       11.65      2.06 o 
  -3   3   8        0.70        1.12      1.59 o 
  -2   3   8        0.21        0.41      1.47 o 
  -1   3   8     1052.55     1038.42     21.08 o 
   0   3   8        3.65        4.98      0.71 o 
   1   3   8      249.10      253.97      3.35 o 
   2   3   8       93.88       88.06      1.80 o 
   3   3   8       95.83      100.08      2.74 o 
   4   3   8        0.92        0.10      0.47 o 
   5   3   8        5.68        4.72      0.92 o 
   6   3   8      101.54      118.71      2.90 o 
   7   3   8       36.55       33.39      2.73 o 
   8   3   8       76.53       80.40      3.08 o 
   9   3   8      174.10      171.14      6.34 o 
  10   3   8        0.04        0.52      1.15 o 
  11   3   8       18.33       15.82      2.44 o 
  -5   4   8        0.20        0.06      1.43 o 
  -4   4   8       45.29       50.65      3.63 o 
  -3   4   8        5.16        2.87      2.47 o 
  -2   4   8        8.14        7.54      1.52 o 
  -1   4   8       18.50       16.67      2.70 o 
   0   4   8        1.00        2.67      0.81 o 
   1   4   8      267.52      257.29      4.62 o 
   2   4   8      484.33      494.96      7.41 o 
   3   4   8        4.63        5.14      0.72 o 
   4   4   8       55.14       41.92      1.82 o 
   5   4   8      825.43      751.81     14.43 o 
   6   4   8       32.47       35.99      1.76 o 
   7   4   8      458.95      474.16      9.18 o 
   8   4   8        0.02        0.15      0.72 o 
   9   4   8       15.18       21.84      2.44 o 
  10   4   8        8.41        7.23      1.83 o 
  11   4   8       30.73       29.34      3.58 o 
  -4   5   8        3.88        2.81      1.69 o 
  -3   5   8       29.14       28.25      5.88 o 
  -2   5   8       56.79       50.73      3.27 o 
  -1   5   8       45.11       43.77      7.82 o 
   0   5   8       12.47       12.92      2.99 o 
   1   5   8      415.39      410.78      8.04 o 
   2   5   8      383.99      377.93      7.11 o 
   3   5   8       60.21       68.23      2.54 o 
   4   5   8       33.39       32.90      1.82 o 
   5   5   8      149.79      135.04      4.94 o 
   6   5   8       76.62       64.47      4.00 o 
   7   5   8       61.75       57.64      2.45 o 
   8   5   8       19.74       23.17      2.08 o 
   9   5   8       30.69       36.91      2.94 o 
  10   5   8      132.77      150.16      7.52 o 
  11   5   8       36.38       36.61      3.41 o 
  -3   6   8        0.20       -1.13      1.13 o 
  -2   6   8       24.65       26.06      2.51 o 
  -1   6   8        0.51        1.18      0.99 o 
   0   6   8      139.91      129.32      9.93 o 
   1   6   8        0.73        1.06      1.02 o 
   2   6   8      160.41      154.89      5.57 o 
   3   6   8        6.96        9.47      1.62 o 
   4   6   8      241.73      245.45      5.20 o 
   5   6   8       31.61       34.53      1.76 o 
   6   6   8       13.46       13.22      1.17 o 
   7   6   8       16.53       14.50      2.84 o 
   8   6   8        2.97        2.16      0.95 o 
   9   6   8       83.87       82.38      4.88 o 
  10   6   8       54.96       56.62      3.76 o 
  11   6   8        0.14       -1.19      1.19 o 
  -3   7   8       18.45       17.49      3.06 o 
  -2   7   8       77.71       76.42      4.21 o 
  -1   7   8        0.84        1.53      1.88 o 
   0   7   8       79.00       79.33      6.35 o 
   1   7   8       64.55       77.96      4.01 o 
   2   7   8        2.49        1.13      1.07 o 
   3   7   8       90.51       94.98      2.85 o 
   4   7   8      109.22      108.54      3.34 o 
   5   7   8        1.15        1.06      0.75 o 
   6   7   8      182.18      195.12     11.40 o 
   7   7   8        9.42        9.72      1.26 o 
   8   7   8       27.65       30.42      2.57 o 
   9   7   8        1.63        2.74      1.38 o 
  10   7   8       11.86       10.13      2.00 o 
  11   7   8       12.69       11.55      2.28 o 
  -2   8   8       40.64       35.73      5.17 o 
  -1   8   8       98.38      122.11      8.46 o 
   0   8   8        8.70       12.22      3.17 o 
   1   8   8      244.91      242.47      5.56 o 
   2   8   8        1.16        0.34      0.89 o 
   3   8   8       84.41       77.19      6.79 o 
   4   8   8      308.97      315.68      7.14 o 
   5   8   8       45.23       38.52      2.22 o 
   6   8   8       42.52       46.75      3.02 o 
   7   8   8      108.12       93.90      7.05 o 
   8   8   8        0.42        2.23      2.12 o 
   9   8   8        0.79       -0.12      1.65 o 
  10   8   8       25.09       24.68      2.79 o 
  -1   9   8        3.44        6.23      2.94 o 
   0   9   8        2.76        0.71      2.00 o 
   1   9   8        3.94        2.97      1.62 o 
   2   9   8       58.52       56.48      3.81 o 
   3   9   8      123.96      127.69      5.61 o 
   4   9   8      153.27      164.95      6.48 o 
   5   9   8        5.16        4.41      1.69 o 
   6   9   8      135.35      125.87      8.34 o 
   7   9   8       10.27       11.28      3.17 o 
   8   9   8       63.78       75.22      6.82 o 
   9   9   8        0.63        0.47      1.76 o 
  10   9   8       29.41       35.49      5.05 o 
   0  10   8       11.02        9.40      3.53 o 
   1  10   8       26.30       37.96      5.05 o 
   2  10   8        4.37        3.28      1.70 o 
   3  10   8       19.46       23.67      2.78 o 
   4  10   8       13.84       15.81      2.41 o 
   5  10   8       69.30       71.86      4.44 o 
   6  10   8      201.66      180.68      8.05 o 
   7  10   8        7.42        6.35      2.94 o 
   8  10   8       28.44       29.26      4.82 o 
   9  10   8       72.35       63.46      6.70 o 
   2  11   8        2.66        3.53      1.91 o 
   3  11   8       34.76       39.96      3.61 o 
   4  11   8       13.99       14.04      2.48 o 
   5  11   8        1.06        0.59      1.50 o 
   6  11   8        4.56        3.34      1.82 o 
   7  11   8       41.10       37.37      5.29 o 
   8  11   8        5.61        7.05      3.06 o 
  -2  -8   9       68.58       68.62      3.83 o 
  -1  -8   9       21.33       19.23      1.97 o 
   0  -8   9       12.38       15.52      1.98 o 
   1  -8   9        9.37       13.27      1.76 o 
   2  -8   9      140.17      133.76      6.77 o 
   3  -8   9       10.95       11.26      1.70 o 
  -3  -7   9       15.96       14.69      2.64 o 
  -2  -7   9      136.83      160.17      5.56 o 
  -1  -7   9       54.09       53.08      4.30 o 
   0  -7   9        0.43        0.06      0.86 o 
   1  -7   9        9.54        8.40      1.46 o 
   2  -7   9      161.40      159.29      6.95 o 
   3  -7   9      159.95      142.41      5.10 o 
   4  -7   9       60.03       63.33      3.52 o 
   5  -7   9        0.67        1.36      1.37 o 
  -4  -6   9        1.97        2.57      1.43 o 
  -3  -6   9        7.55        9.61      2.19 o 
  -2  -6   9        1.02        1.30      1.17 o 
  -1  -6   9       18.62       18.27      1.76 o 
   0  -6   9        0.63        3.06      0.97 o 
   1  -6   9       92.57       88.52      3.35 o 
   2  -6   9        8.81        8.86      1.41 o 
   3  -6   9       64.54       61.84      3.29 o 
   4  -6   9        8.59        5.42      1.47 o 
   5  -6   9       26.05       28.68      2.47 o 
   6  -6   9        5.90        7.33      1.69 o 
  -4  -5   9        2.35        0.49      2.14 o 
  -3  -5   9        5.83        4.83      1.45 o 
  -2  -5   9        7.97        7.67      1.48 o 
  -1  -5   9       92.59       81.60      3.12 o 
   0  -5   9        8.88       10.29      1.33 o 
   1  -5   9       13.02       10.54      1.39 o 
   2  -5   9      130.00      128.50      4.87 o 
   3  -5   9        0.76        0.49      0.90 o 
   4  -5   9       38.62       45.79      2.86 o 
   5  -5   9      162.89      172.70     11.45 o 
   6  -5   9        1.37        0.97      1.17 o 
   7  -5   9        4.11        2.56      1.34 o 
  -5  -4   9       55.76       57.53      3.51 o 
  -4  -4   9       38.53       40.15      2.94 o 
  -3  -4   9        5.23        3.74      1.44 o 
  -2  -4   9       33.83       33.05      2.35 o 
  -1  -4   9       46.19       48.01      2.36 o 
   0  -4   9        0.11        0.23      0.74 o 
   1  -4   9       65.05       63.21      2.62 o 
   2  -4   9        1.40        2.36      0.91 o 
   3  -4   9       87.35       82.97      5.19 o 
   4  -4   9       54.43       52.97      2.54 o 
   5  -4   9       10.68        9.80      1.53 o 
   6  -4   9        0.39        0.17      0.84 o 
   7  -4   9       10.23        8.95      1.45 o 
   8  -4   9        3.44        5.55      1.17 o 
  -5  -3   9       68.35       83.28      8.27 o 
  -4  -3   9        0.66        0.11      1.03 o 
  -3  -3   9        0.57        1.58      1.02 o 
  -2  -3   9       85.69       88.75      3.72 o 
  -1  -3   9       58.12       55.46      2.41 o 
   0  -3   9       93.77       82.98      2.95 o 
   1  -3   9       55.56       58.90      2.18 o 
   2  -3   9       70.35       71.38      4.83 o 
   3  -3   9       36.58       42.62      3.21 o 
   4  -3   9      140.63      130.64      3.79 o 
   5  -3   9       10.80        9.00      1.22 o 
   6  -3   9        2.09       10.28      1.31 o 
   7  -3   9       14.06       10.11      1.42 o 
   8  -3   9        8.03        6.25      1.16 o 
   9  -3   9       61.51       58.45      2.64 o 
  -5  -2   9       52.16       55.03      3.57 o 
  -4  -2   9        2.99        2.85      1.26 o 
  -3  -2   9        0.80        1.87      1.11 o 
  -2  -2   9       16.84       17.71      1.85 o 
  -1  -2   9       76.10       73.05      2.69 o 
   0  -2   9       54.25       57.84      2.41 o 
   1  -2   9       47.40       46.56      1.96 o 
   2  -2   9      112.00      112.01      3.88 o 
   3  -2   9      425.90      414.56      7.68 o 
   4  -2   9      113.66      113.14      3.43 o 
   5  -2   9       18.84       20.14      1.58 o 
   6  -2   9       42.10       42.48      2.19 o 
   7  -2   9       66.18       64.96      2.76 o 
   8  -2   9        6.71        7.42      1.32 o 
   9  -2   9       15.25       10.89      1.35 o 
  -5  -1   9        7.92        6.23      1.84 o 
  -4  -1   9       16.95       16.35      1.96 o 
  -3  -1   9        2.03        1.50      0.97 o 
  -2  -1   9        5.48        4.76      1.01 o 
  -1  -1   9      322.61      329.22      4.43 o 
   0  -1   9        5.68        6.03      0.69 o 
   1  -1   9      197.57      187.01      3.18 o 
   2  -1   9        1.71        0.47      0.54 o 
   3  -1   9        5.65        8.18      0.81 o 
   4  -1   9       44.17       41.31      1.71 o 
   5  -1   9       10.41       10.42      1.49 o 
   6  -1   9        7.36        6.59      1.06 o 
   7  -1   9       15.66       23.90      1.72 o 
   8  -1   9       66.73       70.83      2.83 o 
   9  -1   9       22.43       23.07      1.86 o 
  10  -1   9       78.18       82.85      3.63 o 
  -5   0   9       12.97        9.52      3.06 o 
  -4   0   9        8.95       10.15      1.59 o 
  -3   0   9        3.68        2.64      1.00 o 
  -2   0   9       54.35       48.40      2.20 o 
  -1   0   9       34.22       32.48      1.60 o 
   0   0   9       11.19       11.19      0.80 o 
   1   0   9       59.98       63.76      1.72 o 
   2   0   9        4.12        2.74      0.54 o 
   3   0   9      318.05      300.33      4.67 o 
   4   0   9      450.50      426.40      6.50 o 
   5   0   9        6.07        5.17      0.88 o 
   6   0   9        4.31        4.10      0.81 o 
   7   0   9       30.44       30.98      2.17 o 
   8   0   9        1.79        2.60      0.94 o 
   9   0   9        1.30        6.80      2.06 o 
  10   0   9       84.84       92.96      4.38 o 
  -5   1   9        0.35       -1.38      1.38 o 
  -4   1   9        2.00        0.98      1.38 o 
  -3   1   9      106.15      107.16     10.58 o 
  -2   1   9      101.18      103.14      5.02 o 
  -1   1   9      135.17      133.35      3.53 o 
   0   1   9      130.64      137.67      2.45 o 
   1   1   9       19.08       16.73      0.92 o 
   2   1   9       27.83       21.94      1.09 o 
   3   1   9      212.46      202.50      3.48 o 
   4   1   9      136.90      145.39      3.09 o 
   5   1   9      157.69      162.96      3.73 o 
   6   1   9       28.73       28.33      1.51 o 
   7   1   9       87.91       82.73      3.96 o 
   8   1   9        2.41        3.36      0.95 o 
   9   1   9        0.50       -0.06      1.16 o 
  10   1   9        1.11       -0.15      1.25 o 
  11   1   9       13.35       12.16      2.10 o 
  -4   2   9        0.36        1.12      1.35 o 
  -3   2   9       38.79       37.71      3.82 o 
  -2   2   9       93.12       98.38      4.64 o 
  -1   2   9        1.00        1.85      0.95 o 
   0   2   9       79.32       80.32      1.91 o 
   1   2   9       31.64       29.29      1.14 o 
   2   2   9        0.35        0.20      0.37 o 
   3   2   9       20.17       18.95      1.33 o 
   4   2   9      101.27       96.06      2.41 o 
   5   2   9       86.68       81.70      3.33 o 
   6   2   9        6.66        5.44      1.90 o 
   7   2   9      117.72      117.91      5.05 o 
   8   2   9       17.42       19.56      2.20 o 
   9   2   9       89.34       85.71      4.52 o 
  10   2   9        2.16        1.90      1.52 o 
  11   2   9        4.05        2.59      1.69 o 
  -4   3   9        0.05        0.44      1.32 o 
  -3   3   9       11.04       12.79      3.00 o 
  -2   3   9      247.29      246.23      7.80 o 
  -1   3   9        2.22        3.14      1.65 o 
   0   3   9        0.24       -0.47      0.68 o 
   1   3   9       61.75       61.24      1.66 o 
   2   3   9      138.15      134.68      2.46 o 
   3   3   9       43.60       41.45      1.54 o 
   4   3   9      101.68      104.58      2.70 o 
   5   3   9       45.29       40.99      2.21 o 
   6   3   9      519.11      489.94     11.20 o 
   7   3   9      250.40      229.86      6.62 o 
   8   3   9        3.22        3.93      0.97 o 
   9   3   9        4.92        2.68      1.82 o 
  10   3   9       58.82       50.79      3.69 o 
  11   3   9        5.41        5.99      1.99 o 
  -4   4   9        1.58        3.09      1.69 o 
  -3   4   9       92.36       96.70      4.88 o 
  -2   4   9       72.52       71.23      3.89 o 
  -1   4   9        2.95        1.70      1.12 o 
   0   4   9      177.98      179.61      5.95 o 
   1   4   9       41.15       41.51      2.14 o 
   2   4   9       77.26       75.52      3.76 o 
   3   4   9       22.15       24.99      1.70 o 
   4   4   9       67.70       66.65      2.15 o 
   5   4   9       31.90       36.46      2.11 o 
   6   4   9      788.85      752.44     16.56 o 
   7   4   9       24.69       23.35      1.65 o 
   8   4   9        4.99        1.90      0.86 o 
   9   4   9       26.86       31.12      2.81 o 
  10   4   9        1.49        1.10      1.38 o 
  11   4   9        1.41        0.32      1.41 o 
  -3   5   9       28.73       29.98      3.23 o 
  -2   5   9        1.41       -0.39      1.47 o 
  -1   5   9        0.47        0.41      1.23 o 
   0   5   9      267.77      270.74      7.76 o 
   1   5   9       36.55       33.27      3.82 o 
   2   5   9      299.24      258.71      9.75 o 
   3   5   9       73.03       78.10      3.91 o 
   4   5   9       13.26       13.00      1.87 o 
   5   5   9        5.88        5.96      1.10 o 
   6   5   9      118.81      113.54      4.52 o 
   7   5   9       13.70        9.53      1.24 o 
   8   5   9       94.29      110.22      4.15 o 
   9   5   9      126.64      130.54      5.54 o 
  10   5   9       53.09       43.83      3.46 o 
  11   5   9        7.23        6.63      1.97 o 
  -3   6   9       31.09       36.63      3.25 o 
  -2   6   9        0.69        1.76      1.38 o 
  -1   6   9       87.54      107.18      7.52 o 
   0   6   9        0.50        5.05      2.35 o 
   1   6   9       11.40       11.02      1.86 o 
   2   6   9       12.20        7.74      1.66 o 
   3   6   9       26.14       60.99      3.57 o 
   4   6   9        1.02        2.12      1.16 o 
   5   6   9       19.36       18.26      2.19 o 
   6   6   9       70.63       79.82      5.29 o 
   7   6   9        0.01       -0.29      0.69 o 
   8   6   9      111.23      116.83      4.94 o 
   9   6   9       52.34       50.92      3.50 o 
  10   6   9       20.82       20.05      2.54 o 
  11   6   9       31.54       25.85      2.98 o 
  -2   7   9        0.62       -0.47      2.23 o 
  -1   7   9        0.85        0.59      2.00 o 
   0   7   9       86.55       85.44      6.93 o 
   1   7   9       69.11       73.09      8.46 o 
   2   7   9       40.83       34.98      2.94 o 
   3   7   9       19.64       17.44      2.24 o 
   4   7   9       15.23       15.31      2.16 o 
   5   7   9       38.48       48.72      8.70 o 
   6   7   9       82.13       87.54      7.93 o 
   7   7   9        0.50       -0.71      1.53 o 
   8   7   9       12.70        7.40      2.82 o 
   9   7   9       59.50       52.90      4.35 o 
  10   7   9       19.65       17.09      3.53 o 
  11   7   9       51.94       56.36      7.64 o 
  -1   8   9        0.08       -1.76      1.76 o 
   0   8   9       32.58       31.97      4.82 o 
   1   8   9        0.13        1.53      2.12 o 
   2   8   9       48.10       55.15      3.73 o 
   3   8   9      125.98      124.35      8.93 o 
   4   8   9        0.23       -0.84      1.15 o 
   5   8   9       56.45       66.50      2.65 o 
   6   8   9       21.73       28.91      4.23 o 
   7   8   9        6.14        1.29      1.88 o 
   8   8   9       46.96       45.72      5.29 o 
   9   8   9        1.76        0.47      2.12 o 
  10   8   9        2.44        3.29      2.70 o 
   0   9   9       17.40       23.39      4.47 o 
   1   9   9        9.43       11.87      3.41 o 
   2   9   9       32.77       36.82      3.28 o 
   3   9   9       10.49       10.97      2.16 o 
   4   9   9       12.00        4.14      3.29 o 
   5   9   9      143.10      140.93      6.18 o 
   6   9   9       12.93       19.99      4.52 o 
   7   9   9        0.06       -1.65      1.76 o 
   8   9   9        3.61        5.41      2.47 o 
   9   9   9       38.89       49.13      5.88 o 
  10   9   9        6.25        7.76      3.29 o 
   1  10   9        2.62        3.64      2.70 o 
   2  10   9        2.37        1.09      1.70 o 
   3  10   9       43.86       46.20      3.74 o 
   4  10   9        4.58        7.64      2.35 o 
   5  10   9       76.59       69.83      4.49 o 
   6  10   9        2.11        0.82      1.58 o 
   7  10   9        6.23        5.99      2.94 o 
   8  10   9       21.78       20.57      4.35 o 
   9  10   9       57.92       75.57      7.29 o 
   4  11   9        8.30        9.22      2.88 o 
   5  11   9        4.52        4.67      1.99 o 
   6  11   9       39.48       37.99      3.73 o 
   7  11   9       71.38       57.23      6.46 o 
  -1  -7  10        5.16        1.85      1.23 o 
   0  -7  10       23.38       28.42      2.43 o 
   1  -7  10        6.13        2.31      1.17 o 
   2  -7  10        0.11       -0.15      0.99 o 
   3  -7  10        2.71        2.78      1.25 o 
   4  -7  10        1.20        1.72      1.40 o 
  -2  -6  10       34.91       49.39      3.99 o 
  -1  -6  10        6.17        3.96      1.51 o 
   0  -6  10       19.13       21.23      1.97 o 
   1  -6  10        1.52       -0.86      0.86 o 
   2  -6  10        2.25        1.00      0.98 o 
   3  -6  10        3.21        3.51      1.18 o 
   4  -6  10        0.24        0.02      1.07 o 
   5  -6  10        0.01        0.10      1.12 o 
   6  -6  10       15.55       10.24      2.46 o 
  -3  -5  10      118.00      136.14     10.95 o 
  -2  -5  10       28.25       43.76      3.69 o 
  -1  -5  10       26.41       30.41      2.92 o 
   0  -5  10       76.69       72.49      3.11 o 
   1  -5  10       44.26       50.46      2.65 o 
   2  -5  10        4.11        3.57      1.15 o 
   3  -5  10       13.08       13.44      2.62 o 
   4  -5  10       48.73       56.97      3.23 o 
   5  -5  10       30.43       34.07      2.85 o 
   6  -5  10       43.14       45.86      3.90 o 
   7  -5  10        1.94        2.01      1.35 o 
  -3  -4  10       43.02       45.92      3.64 o 
  -2  -4  10       18.35       15.85      2.49 o 
  -1  -4  10       24.55       24.25      1.90 o 
   0  -4  10      137.15      143.61      5.58 o 
   1  -4  10       81.76       74.25      2.99 o 
   2  -4  10        1.65        1.52      0.86 o 
   3  -4  10      106.79      107.31      3.68 o 
   4  -4  10        0.46        0.32      0.84 o 
   5  -4  10       90.28       88.62      3.41 o 
   6  -4  10        2.63        1.01      1.00 o 
   7  -4  10       13.31       10.61      1.61 o 
   8  -4  10       45.07       50.31      2.89 o 
  -4  -3  10       12.08       12.55      3.73 o 
  -3  -3  10       21.23       21.81      2.28 o 
  -2  -3  10       37.12       32.41      2.53 o 
  -1  -3  10      185.08      193.22      5.31 o 
   0  -3  10        1.56        1.16      0.86 o 
   1  -3  10       38.97       36.98      1.90 o 
   2  -3  10       10.38        7.50      1.11 o 
   3  -3  10      142.79      138.19      4.61 o 
   4  -3  10        8.69        7.82      1.25 o 
   5  -3  10       63.13       53.86      2.61 o 
   6  -3  10      117.94      114.79      7.36 o 
   7  -3  10        5.27        4.06      1.71 o 
   8  -3  10       35.81       34.88      2.12 o 
  -4  -2  10       60.88       67.81      3.64 o 
  -3  -2  10        6.90        9.61      1.69 o 
  -2  -2  10       70.02       70.86      4.96 o 
  -1  -2  10      129.32      125.24      3.81 o 
   0  -2  10      171.08      177.60      4.49 o 
   1  -2  10        9.08        9.16      1.12 o 
   2  -2  10       43.01       41.13      1.94 o 
   3  -2  10      120.14      123.60      3.72 o 
   4  -2  10        0.00       -0.12      0.71 o 
   5  -2  10       54.37       51.09      3.94 o 
   6  -2  10       55.83       48.33      2.46 o 
   7  -2  10       10.78       12.55      1.52 o 
   8  -2  10       22.23       18.86      1.80 o 
   9  -2  10       54.41       56.71      2.90 o 
  -4  -1  10       14.15       16.91      2.25 o 
  -3  -1  10        8.05        8.00      1.62 o 
  -2  -1  10        5.08        3.69      1.35 o 
  -1  -1  10        0.05        0.07      0.80 o 
   0  -1  10      204.68      201.05      3.52 o 
   1  -1  10       10.03        9.96      0.98 o 
   2  -1  10      132.35      121.37      3.18 o 
   3  -1  10      107.86      107.85      3.31 o 
   4  -1  10      205.11      212.74      5.04 o 
   5  -1  10       14.14       13.98      2.27 o 
   6  -1  10       45.30       49.15      2.40 o 
   7  -1  10        0.74        0.53      0.78 o 
   8  -1  10       33.65       40.26      2.31 o 
   9  -1  10       57.39       52.37      3.78 o 
  -4   0  10        0.44        0.35      2.12 o 
  -3   0  10       40.47       46.06      9.81 o 
  -2   0  10       19.59       19.19      1.66 o 
  -1   0  10      294.41      301.77      6.08 o 
   0   0  10        1.29        3.13      0.62 o 
   1   0  10        4.64        3.34      0.62 o 
   2   0  10      244.67      260.93      4.09 o 
   3   0  10      255.30      257.00      4.41 o 
   4   0  10      285.98      286.20      5.23 o 
   5   0  10       17.21       14.66      1.40 o 
   6   0  10        0.38        1.09      0.77 o 
   7   0  10       50.39       52.60      5.20 o 
   8   0  10        0.02        0.10      0.91 o 
   9   0  10       36.09       33.78      2.79 o 
  10   0  10        0.04        6.43      1.64 o 
  -4   1  10        1.67        0.08      1.38 o 
  -3   1  10       13.33       18.07      2.45 o 
  -2   1  10        0.75        1.76      1.14 o 
  -1   1  10      196.00      196.06      4.63 o 
   0   1  10      356.74      368.46      5.13 o 
   1   1  10        8.92        8.42      0.75 o 
   2   1  10       98.01       98.27      2.12 o 
   3   1  10       66.93       67.61      1.94 o 
   4   1  10        7.91        9.11      1.28 o 
   5   1  10      125.14      129.08      3.26 o 
   6   1  10      185.76      206.00      5.60 o 
   7   1  10        0.34       -0.20      0.75 o 
   8   1  10       68.17       71.28      4.22 o 
   9   1  10       16.90       22.97      3.06 o 
  10   1  10       22.67       23.73      2.56 o 
  -3   2  10       12.81       16.57      2.41 o 
  -2   2  10       52.34       41.08      4.94 o 
  -1   2  10        2.64        3.57      1.19 o 
   0   2  10       56.30       56.31      3.24 o 
   1   2  10       31.74       30.49      1.33 o 
   2   2  10      220.22      226.41      3.38 o 
   3   2  10      155.96      147.39      2.82 o 
   4   2  10       12.46       13.38      1.56 o 
   5   2  10      111.59      111.26      7.03 o 
   6   2  10       32.94       29.95      2.71 o 
   7   2  10       73.06       71.32      3.95 o 
   8   2  10       78.16       78.76      4.52 o 
   9   2  10        4.09        5.74      1.74 o 
  10   2  10        0.38        0.57      1.44 o 
  -3   3  10       38.63       41.89      3.43 o 
  -2   3  10        6.88        4.96      2.59 o 
  -1   3  10      147.83      144.33      5.68 o 
   0   3  10        1.99        0.81      1.13 o 
   1   3  10      178.75      197.18      4.33 o 
   2   3  10      426.12      415.32      7.33 o 
   3   3  10       40.61       44.67      2.66 o 
   4   3  10       16.56       17.80      1.27 o 
   5   3  10       81.13       79.82      3.88 o 
   6   3  10      551.02      522.21     12.97 o 
   7   3  10        0.18       -0.65      0.99 o 
   8   3  10        4.83        5.21      1.50 o 
   9   3  10        1.64        1.76      1.35 o 
  10   3  10       15.88       21.35      2.73 o 
  11   3  10       17.59       19.52      5.05 o 
  -3   4  10       17.19       25.32      2.85 o 
  -2   4  10        0.03        0.79      1.35 o 
  -1   4  10      284.69      274.96      8.38 o 
   0   4  10       37.97       34.81      2.71 o 
   1   4  10       59.92       58.02      3.43 o 
   2   4  10        8.39       13.55      1.91 o 
   3   4  10       12.48       12.63      1.87 o 
   4   4  10        3.97        5.29      1.94 o 
   5   4  10       23.83       19.91      2.41 o 
   6   4  10       29.03       27.68      2.53 o 
   7   4  10       27.13       25.01      2.43 o 
   8   4  10        9.89       11.48      1.73 o 
   9   4  10       26.57       25.22      3.47 o 
  10   4  10       38.62       40.37      3.43 o 
  11   4  10        7.42        6.44      1.99 o 
  -2   5  10        5.05        5.03      1.78 o 
  -1   5  10       90.43       82.97      6.93 o 
   0   5  10        2.63        1.65      2.00 o 
   1   5  10       35.50       44.78      3.14 o 
   2   5  10       19.65       30.04      4.00 o 
   3   5  10        4.29        4.44      2.64 o 
   4   5  10       13.97       12.81      1.95 o 
   5   5  10       36.87       38.72      5.82 o 
   6   5  10        0.18        0.18      0.91 o 
   7   5  10       80.00       90.31      4.26 o 
   8   5  10        0.05       -0.49      0.95 o 
   9   5  10        1.75        1.69      1.29 o 
  10   5  10       33.36       35.31      3.24 o 
  11   5  10        0.01       -1.02      1.38 o 
  -2   6  10        3.78        2.82      2.70 o 
  -1   6  10       48.74       57.23      6.23 o 
   0   6  10       75.11       64.52      6.23 o 
   1   6  10       62.11       71.22      5.99 o 
   2   6  10       29.57       28.67      3.41 o 
   3   6  10       61.67       55.47      5.46 o 
   4   6  10      141.50      131.19      5.56 o 
   5   6  10       62.00       59.27      3.81 o 
   6   6  10       42.17       49.24      5.17 o 
   7   6  10      257.97      250.80     12.46 o 
   8   6  10       55.79       53.47      3.50 o 
   9   6  10        0.73        1.12      1.70 o 
  10   6  10       36.10       44.73      3.56 o 
  -1   7  10        7.16        2.70      2.59 o 
   0   7  10       77.36       74.04      6.82 o 
   1   7  10       13.37        9.99      3.17 o 
   2   7  10       57.60       57.02      3.78 o 
   3   7  10       11.07       10.20      2.02 o 
   4   7  10      149.44      143.26      6.02 o 
   5   7  10       22.78       23.06      2.64 o 
   6   7  10       31.56       25.74      4.11 o 
   7   7  10       68.32       66.75      6.35 o 
   8   7  10       57.05       49.36      5.76 o 
   9   7  10       63.51       64.87      6.58 o 
  10   7  10       10.81       12.93      3.76 o 
   0   8  10       21.02       23.03      4.58 o 
   1   8  10       28.70       24.09      4.23 o 
   2   8  10        3.70        6.58      1.91 o 
   3   8  10        0.11       -0.49      1.29 o 
   4   8  10       38.70       40.03      4.99 o 
   5   8  10       74.24       83.41      6.93 o 
   6   8  10        5.38        2.16      1.54 o 
   7   8  10       45.22       40.90      5.29 o 
   8   8  10       13.58       19.04      4.11 o 
   9   8  10       13.41       14.93      3.88 o 
  10   8  10       35.61       35.02      5.41 o 
   1   9  10        0.59       -0.47      2.12 o 
   2   9  10       48.01       47.24      5.52 o 
   3   9  10        6.07        6.00      2.06 o 
   4   9  10       87.42       98.79      5.19 o 
   5   9  10        4.28        1.08      1.49 o 
   6   9  10        0.41        0.07      1.41 o 
   7   9  10        1.89        1.53      2.12 o 
   8   9  10       13.60        8.70      3.29 o 
   9   9  10       30.75       23.74      4.70 o 
   3  10  10       21.71       22.65      2.98 o 
   4  10  10       84.95       84.53      5.93 o 
   5  10  10       13.29        8.83      2.64 o 
   6  10  10      109.16      113.15     18.98 o 
   7  10  10        3.50        5.64      3.06 o 
   0  -6  11        0.47        0.29      1.02 o 
   1  -6  11       13.87       11.09      1.70 o 
   2  -6  11        0.07        0.70      1.08 o 
   3  -6  11       23.44       17.26      2.66 o 
   4  -6  11        0.48        0.92      1.33 o 
  -1  -5  11       43.49       58.27      3.50 o 
   0  -5  11        1.04       -0.04      1.00 o 
   1  -5  11       16.73       17.23      2.75 o 
   2  -5  11        3.02        1.24      1.04 o 
   3  -5  11       25.62       20.70      2.03 o 
   4  -5  11       28.67       34.41      2.84 o 
   5  -5  11       78.41       89.81      5.64 o 
   6  -5  11       53.89       59.21      3.61 o 
  -2  -4  11        4.36        3.76      1.97 o 
  -1  -4  11       52.33       69.16      3.66 o 
   0  -4  11        5.84        3.78      1.48 o 
   1  -4  11        0.47        0.97      0.96 o 
   2  -4  11       50.52       49.96      4.17 o 
   3  -4  11       23.50       21.50      1.93 o 
   4  -4  11        6.46        5.33      1.34 o 
   5  -4  11       11.32       10.43      1.59 o 
   6  -4  11        2.27        0.69      1.10 o 
   7  -4  11       46.22       44.33      2.78 o 
  -2  -3  11        3.68        0.85      1.22 o 
  -1  -3  11        4.83        4.14      1.23 o 
   0  -3  11       10.86       14.82      2.17 o 
   1  -3  11        4.15        2.77      1.00 o 
   2  -3  11        4.91        5.42      1.03 o 
   3  -3  11        8.54       10.11      1.46 o 
   4  -3  11        2.67        1.41      0.96 o 
   5  -3  11       88.13       96.42      4.07 o 
   6  -3  11       22.94       25.60      2.09 o 
   7  -3  11       59.58       64.41      3.12 o 
   8  -3  11       12.21       12.55      2.14 o 
  -3  -2  11        0.08        2.59      2.47 o 
  -2  -2  11        7.42        7.24      1.63 o 
  -1  -2  11       14.92       16.94      2.60 o 
   0  -2  11       22.60       29.05      1.99 o 
   1  -2  11        0.25       -0.25      0.72 o 
   2  -2  11       28.05       28.74      1.77 o 
   3  -2  11       26.76       19.81      1.74 o 
   4  -2  11        8.25        8.86      1.56 o 
   5  -2  11       82.98       80.18      3.92 o 
   6  -2  11        0.29       -0.49      0.85 o 
   7  -2  11       13.56       14.19      1.68 o 
   8  -2  11       27.61       36.28      2.55 o 
  -3  -1  11       10.85        9.67      1.82 o 
  -2  -1  11       11.15        9.90      1.77 o 
  -1  -1  11        8.94        7.84      1.54 o 
   0  -1  11      212.43      220.82      4.31 o 
   1  -1  11       86.00       93.66      2.90 o 
   2  -1  11       12.01       16.34      1.42 o 
   3  -1  11       57.41       50.73      2.47 o 
   4  -1  11       96.00       91.08      4.46 o 
   5  -1  11      179.53      188.77      6.65 o 
   6  -1  11        9.97       10.67      1.51 o 
   7  -1  11        9.00        6.32      1.95 o 
   8  -1  11       11.23        9.82      2.20 o 
   9  -1  11        0.52        1.28      1.46 o 
  -3   0  11        4.38        9.86      2.24 o 
  -2   0  11        9.65        7.73      4.11 o 
  -1   0  11       66.24       56.70      4.09 o 
   0   0  11        8.74       11.40      1.22 o 
   1   0  11       29.29       30.09      2.12 o 
   2   0  11        0.12        0.80      0.65 o 
   3   0  11       37.77       33.73      1.97 o 
   4   0  11      262.02      251.35      5.68 o 
   5   0  11       90.71       94.15      3.29 o 
   6   0  11        1.05       -0.05      0.92 o 
   7   0  11        1.17        0.66      1.45 o 
   8   0  11       77.58       83.11      4.14 o 
   9   0  11        1.14        0.50      1.16 o 
  -2   1  11       38.30       41.44      4.69 o 
  -1   1  11       19.65       19.64      1.99 o 
   0   1  11      146.35      143.42      3.50 o 
   1   1  11       97.38       99.84      2.39 o 
   2   1  11       34.98       32.97      1.94 o 
   3   1  11       40.94       37.75      1.52 o 
   4   1  11      131.23      126.94      4.30 o 
   5   1  11        6.01        9.04      2.06 o 
   6   1  11       41.95       40.21      3.19 o 
   7   1  11      162.44      145.61     12.40 o 
   8   1  11       35.58       44.30      4.76 o 
   9   1  11       24.49       24.06      2.56 o 
  10   1  11       29.26       28.98      2.83 o 
  -2   2  11       23.96       25.47      2.86 o 
  -1   2  11       10.05       10.89      2.94 o 
   0   2  11        7.56        5.68      1.31 o 
   1   2  11       54.28       52.31      2.08 o 
   2   2  11       64.04       71.69      2.09 o 
   3   2  11       17.66       17.90      1.48 o 
   4   2  11       51.45       53.62      3.41 o 
   5   2  11      138.45      145.27      5.82 o 
   6   2  11       58.77       55.25      4.23 o 
   7   2  11      136.07      133.34      5.75 o 
   8   2  11       11.54        9.40      2.29 o 
   9   2  11        2.63        1.33      1.44 o 
  10   2  11       13.18       12.21      3.11 o 
  -2   3  11       65.38       68.03      5.29 o 
  -1   3  11        1.08        2.12      2.06 o 
   0   3  11       26.90       26.86      2.59 o 
   1   3  11       79.40       86.26      6.35 o 
   2   3  11       69.75       62.68      3.66 o 
   3   3  11        1.69        1.63      1.32 o 
   4   3  11        1.57        1.35      0.96 o 
   5   3  11        0.77        0.34      0.95 o 
   6   3  11        0.66        1.02      1.09 o 
   7   3  11        1.18        0.95      1.47 o 
   8   3  11       25.37       23.85      2.65 o 
   9   3  11       45.02       48.08      3.88 o 
  10   3  11        2.56        1.64      1.61 o 
  -2   4  11       74.82       85.57      4.65 o 
  -1   4  11       32.82       33.85      4.94 o 
   0   4  11       61.29       64.99      5.99 o 
   1   4  11       12.08       11.87      3.17 o 
   2   4  11        0.20        0.59      1.16 o 
   3   4  11      130.91      117.24      6.35 o 
   4   4  11        0.01       -0.69      1.04 o 
   5   4  11        0.11       -1.29      1.29 o 
   6   4  11       36.49       35.42      2.85 o 
   7   4  11       12.44        9.83      1.92 o 
   8   4  11        6.38        6.91      1.94 o 
   9   4  11       89.22       97.43      8.34 o 
  10   4  11       69.56       79.83      9.28 o 
  -1   5  11       40.03       54.77      6.11 o 
   0   5  11      249.81      249.27     12.34 o 
   1   5  11       16.55       18.69      3.64 o 
   2   5  11        0.23       -0.22      1.13 o 
   3   5  11       64.96       63.24      3.90 o 
   4   5  11        9.66       13.83      3.47 o 
   5   5  11       20.14       20.31      2.49 o 
   6   5  11        1.19        0.82      1.88 o 
   7   5  11       67.68       53.71      5.76 o 
   8   5  11        1.33        0.47      1.16 o 
   9   5  11       39.58       39.90      3.36 o 
  10   5  11       13.16       15.98      2.57 o 
   0   6  11       13.51       11.05      3.41 o 
   1   6  11       32.03       32.32      4.58 o 
   2   6  11        8.59       10.23      2.03 o 
   3   6  11      132.22      116.51      5.40 o 
   4   6  11        2.60        3.05      1.45 o 
   5   6  11        2.75        0.44      1.29 o 
   6   6  11       73.67       82.03      6.70 o 
   7   6  11      120.73      129.04      8.70 o 
   8   6  11       66.83       76.16      6.93 o 
   9   6  11        9.95       13.63      3.64 o 
  10   6  11        0.56        1.36      1.54 o 
   1   7  11       57.43       61.23      6.23 o 
   2   7  11       23.86       24.21      4.23 o 
   3   7  11        0.08       -1.05      1.32 o 
   4   7  11       47.05       45.78      5.76 o 
   5   7  11        0.39       -1.15      1.15 o 
   6   7  11       47.47       54.77      5.88 o 
   7   7  11       31.89       38.67      5.29 o 
   8   7  11       25.27       23.27      4.35 o 
   9   7  11       60.27       73.92      7.17 o 
   2   8  11        2.97        6.46      2.82 o 
   3   8  11       28.69       29.21      7.17 o 
   4   8  11       35.10       35.43      3.45 o 
   5   8  11       26.65       24.77      2.99 o 
   6   8  11        0.15       -0.13      1.41 o 
   7   8  11       41.32       35.85      5.17 o 
   8   8  11        7.45        8.11      3.17 o 
   9   8  11       78.62       84.74      7.87 o 
   3   9  11        8.83        4.38      1.94 o 
   4   9  11       15.69       18.27      2.78 o 
   5   9  11       19.18       16.40      2.70 o 
   6   9  11       43.36       47.36      4.05 o 
   7   9  11        4.81        4.47      2.94 o 
   8   9  11        1.22        0.82      2.59 o 
   2  -5  12       12.65       10.69      3.29 o 
   3  -5  12        5.16        3.88      2.47 o 
   0  -4  12       15.23       18.35      1.99 o 
   1  -4  12       16.78       18.73      1.99 o 
   2  -4  12        4.61        3.05      1.20 o 
   3  -4  12       15.91       16.45      1.90 o 
   4  -4  12        6.06        5.79      1.39 o 
   5  -4  12        0.04        0.55      1.12 o 
   0  -3  12        2.76        2.36      1.35 o 
   1  -3  12       16.03       17.39      1.82 o 
   2  -3  12        8.56        7.88      2.09 o 
   3  -3  12       24.63       24.18      1.84 o 
   4  -3  12        3.42        4.04      1.25 o 
   5  -3  12        0.94        0.78      1.01 o 
   6  -3  12      138.45      179.70      5.32 o 
  -1  -2  12       74.57       86.19      7.91 o 
   0  -2  12       48.27       54.53      2.77 o 
   1  -2  12       17.55       18.51      1.61 o 
   2  -2  12        0.23       -0.61      0.78 o 
   3  -2  12       76.10       79.85      3.02 o 
   4  -2  12       21.31       23.01      2.00 o 
   5  -2  12       13.31       13.01      2.26 o 
   6  -2  12       30.04       33.43      2.37 o 
   7  -2  12        1.46       -0.70      1.24 o 
  -1  -1  12       20.25       23.81      3.06 o 
   0  -1  12      351.76      357.11     12.16 o 
   1  -1  12       21.61       19.71      1.48 o 
   2  -1  12        2.58        1.72      0.95 o 
   3  -1  12       83.25       82.58      3.49 o 
   4  -1  12       87.83       90.31      3.50 o 
   5  -1  12       24.16       24.07      1.97 o 
   6  -1  12        2.38        1.66      1.35 o 
   7  -1  12        1.56        0.66      1.25 o 
   8  -1  12       12.31       14.14      2.24 o 
  -1   0  12        2.53        2.18      1.77 o 
   0   0  12        1.10        1.85      0.98 o 
   1   0  12       67.93       76.43      2.48 o 
   2   0  12       28.40       30.12      1.79 o 
   3   0  12      141.43      151.57      5.46 o 
   4   0  12        8.63        7.52      1.57 o 
   5   0  12        2.18        1.29      1.17 o 
   6   0  12       65.91       70.87      3.87 o 
   7   0  12       11.59       13.88      2.15 o 
   8   0  12        7.72        9.04      1.97 o 
  -1   1  12        4.08        2.81      1.70 o 
   0   1  12       35.95       39.42      2.58 o 
   1   1  12       41.73       41.13      2.48 o 
   2   1  12      380.91      403.96      5.83 o 
   3   1  12      181.45      183.78      4.95 o 
   4   1  12       23.26       23.72      2.30 o 
   5   1  12        1.43        1.57      1.68 o 
   6   1  12       64.83       60.72      3.86 o 
   7   1  12       70.99       76.93      4.05 o 
   8   1  12        2.07        2.03      1.33 o 
   9   1  12        5.41        4.29      1.70 o 
  -1   2  12        6.20        6.88      1.99 o 
   0   2  12       20.80       16.16      1.90 o 
   1   2  12        5.88        3.41      2.23 o 
   2   2  12       33.24       35.01      2.59 o 
   3   2  12      204.50      221.14      6.02 o 
   4   2  12        9.60        9.57      3.23 o 
   5   2  12      193.28      188.54      7.11 o 
   6   2  12       65.12       67.70      4.23 o 
   7   2  12       64.41       71.69      5.05 o 
   8   2  12        6.42        7.29      2.03 o 
   9   2  12       18.69       17.15      2.69 o 
  -1   3  12       38.36       43.13      5.29 o 
   0   3  12       10.63        9.75      3.17 o 
   1   3  12        5.56        2.23      2.23 o 
   2   3  12        4.13        5.73      1.70 o 
   3   3  12        3.31        5.94      1.79 o 
   4   3  12        3.83        5.49      1.74 o 
   5   3  12       72.47       73.12      4.17 o 
   6   3  12       17.34        9.62      2.03 o 
   7   3  12      107.11      100.24      5.07 o 
   8   3  12        5.02        4.57      1.94 o 
   9   3  12        3.17        3.23      1.83 o 
   0   4  12       51.92       61.35      6.11 o 
   1   4  12        0.01        0.24      2.00 o 
   2   4  12       15.41       16.29      2.36 o 
   3   4  12        0.01        1.45      1.37 o 
   4   4  12        4.26        3.23      1.50 o 
   5   4  12       25.59       20.57      3.76 o 
   6   4  12       48.85       44.07      5.17 o 
   7   4  12       29.61       31.00      3.04 o 
   8   4  12       47.98       51.69      3.85 o 
   9   4  12       32.07       35.67      3.43 o 
   0   5  12       27.64       36.08      5.05 o 
   1   5  12        2.21        0.71      2.23 o 
   2   5  12       56.74       55.35      5.76 o 
   3   5  12       31.75       25.81      2.87 o 
   4   5  12       59.18       59.09      6.46 o 
   5   5  12       33.98       33.07      3.12 o 
   6   5  12       29.98       32.20      4.70 o 
   7   5  12        1.11       -0.71      1.76 o 
   8   5  12      103.40       96.84      7.99 o 
   9   5  12        0.38       -1.23      1.24 o 
   1   6  12       35.77       38.43      5.17 o 
   2   6  12       16.13       12.34      3.53 o 
   3   6  12       29.22       29.38      3.07 o 
   4   6  12        0.09       -0.43      1.24 o 
   5   6  12       15.85       17.03      2.56 o 
   6   6  12       42.66       56.18      5.99 o 
   7   6  12       84.67       86.38      7.29 o 
   8   6  12       34.38       38.55      5.41 o 
   9   6  12        8.13        7.40      3.06 o 
   2   7  12       10.59        7.99      3.29 o 
   3   7  12       27.49       25.42      4.88 o 
   4   7  12       19.53       24.27      2.95 o 
   5   7  12        7.83       11.00      2.36 o 
   6   7  12        5.83        6.35      2.94 o 
   7   7  12        7.82        3.06      2.82 o 
   8   7  12       23.90       19.39      4.35 o 
   4   8  12       70.05       70.37      4.73 o 
   5   8  12       45.38       48.40      4.35 o 
   6   8  12        0.17       -0.66      1.54 o 
   7   8  12        3.67        5.41      3.06 o 
   3  -3  13        6.69        6.69      2.20 o 
   2  -2  13        2.31        1.72      1.04 o 
   3  -2  13        4.14        5.98      1.29 o 
   4  -2  13        6.18        5.59      1.28 o 
   5  -2  13       47.92       53.12      3.19 o 
   1  -1  13        9.55        8.94      1.89 o 
   2  -1  13        4.86        2.25      1.07 o 
   3  -1  13        1.89        1.37      0.94 o 
   4  -1  13       37.66       38.13      2.63 o 
   5  -1  13       38.84       45.33      3.32 o 
   6  -1  13        2.97        2.76      1.58 o 
   1   0  13        9.59       10.19      1.74 o 
   2   0  13       46.89       53.58      2.23 o 
   3   0  13       11.13       13.22      1.73 o 
   4   0  13        1.07        2.07      1.17 o 
   5   0  13       28.36       36.99      3.17 o 
   6   0  13       30.62       26.57      2.68 o 
   7   0  13       96.13      100.47      8.94 o 
   2   1  13       54.62       57.06      3.35 o 
   3   1  13       45.00       47.08      2.78 o 
   4   1  13       10.31       11.83      1.63 o 
   5   1  13        1.14       -0.17      1.23 o 
   6   1  13       25.14       20.97      2.47 o 
   7   1  13        5.18        5.16      1.91 o 
   8   1  13       25.50       27.37      3.49 o 
   1   2  13        2.05        1.76      2.23 o 
   2   2  13       28.96       29.97      4.23 o 
   3   2  13       12.65       11.13      2.04 o 
   4   2  13        0.88        0.66      1.63 o 
   5   2  13        1.01        0.16      1.29 o 
   6   2  13       30.53       25.41      2.98 o 
   7   2  13        2.75        0.45      1.41 o 
   8   2  13       29.60       27.86      3.23 o 
   1   3  13       22.39       20.92      4.00 o 
   2   3  13       93.26      102.60      7.29 o 
   3   3  13        7.38        8.26      2.03 o 
   4   3  13        8.10       11.68      2.28 o 
   5   3  13       18.39       14.93      3.64 o 
   6   3  13       68.12       72.16      6.93 o 
   7   3  13        1.41       -0.10      1.38 o 
   8   3  13       14.62       11.82      2.43 o 
   2   4  13       24.77       23.50      4.11 o 
   3   4  13        0.03       -0.51      2.00 o 
   4   4  13      110.11      122.28      5.85 o 
   5   4  13       13.79       14.57      3.64 o 
   6   4  13        7.29       11.16      3.53 o 
   7   4  13       21.04       19.51      4.23 o 
   8   4  13        3.39        8.34      3.29 o 
   3   5  13       16.80       23.27      2.94 o 
   4   5  13       17.71       16.88      3.70 o 
   5   5  13       14.92       13.00      2.45 o 
   6   5  13        0.19       -0.12      2.12 o 
   7   5  13      167.09      188.27     11.52 o 
   8   5  13        0.20        0.94      2.35 o 
   4   6  13        4.26        0.41      1.66 o 
   5   6  13        6.29        4.18      4.35 o 
   6   6  13        0.14        0.35      2.35 o 
   7   6  13       14.11        3.64      2.94 o 
   5   2  14       37.96       42.55      4.28 o 
                                                 
